# Supplementary material for: RMOD: A Tool for Regulatory Motif Detection in Signaling Network
Source: PLoS One. 2013 Jul 12;8(7):e68407. doi: 10.1371/journal.pone.0068407 (PMC3710000; doi:10.1371/journal.pone.0068407)
Supplement: File S4 — Provides the signaling networks generated from the integration of signaling pathways. (XLSX) [file pone.0068407.s004.xlsx]

## Sheet: ListofPathways
This worksheet provides lists of signaling pathways in each signaling network
	SN1		SN2		SN3		SN4		SN5		SN6
	Pathway ID	Source	Pathway ID	Source	Pathway ID	Source	Pathway ID	Source	Pathway ID	Source	Pathway ID	Source
	path:hsa04210	KEGG	path:hsa04110	KEGG	path:hsa04110	KEGG	path:hsa04080	KEGG	PA145011114	PharmGKB	PA145011114	PharmGKB
			path:hsa04210	KEGG	path:hsa04114	KEGG	path:hsa04110	KEGG	PA145011117	PharmGKB	PA145011117	PharmGKB
					path:hsa04115	KEGG	path:hsa04114	KEGG	PA150653776	PharmGKB	PA150653776	PharmGKB
					path:hsa04122	KEGG	path:hsa04115	KEGG	PA150981002	PharmGKB	PA150981002	PharmGKB
					path:hsa04130	KEGG	path:hsa04122	KEGG	PA152241951	PharmGKB	PA152241951	PharmGKB
					path:hsa04140	KEGG	path:hsa04130	KEGG	PA152530845	PharmGKB	PA152530845	PharmGKB
					path:hsa04141	KEGG	path:hsa04140	KEGG	PA154426903	PharmGKB	PA154426903	PharmGKB
					path:hsa04142	KEGG	path:hsa04141	KEGG	PA154444041	PharmGKB	PA154444041	PharmGKB
					path:hsa04150	KEGG	path:hsa04142	KEGG	PA161749006	PharmGKB	PA161749006	PharmGKB
					path:hsa04210	KEGG	path:hsa04150	KEGG	path:hsa04070	KEGG	PA162355620	PharmGKB
					path:hsa04270	KEGG	path:hsa04210	KEGG	path:hsa04080	KEGG	PA162355621	PharmGKB
					path:hsa04310	KEGG	path:hsa04270	KEGG	path:hsa04110	KEGG	PA164713427	PharmGKB
					path:hsa04320	KEGG	path:hsa04310	KEGG	path:hsa04114	KEGG	PA165111376	PharmGKB
					path:hsa04330	KEGG	path:hsa04320	KEGG	path:hsa04115	KEGG	PA165292163	PharmGKB
							path:hsa04330	KEGG	path:hsa04122	KEGG	PA165292164	PharmGKB
							path:hsa04340	KEGG	path:hsa04130	KEGG	PA165292177	PharmGKB
							path:hsa04350	KEGG	path:hsa04140	KEGG	PA165817070	PharmGKB
							path:hsa04360	KEGG	path:hsa04141	KEGG	PA165859361	PharmGKB
									path:hsa04142	KEGG	PA165860384	PharmGKB
									path:hsa04150	KEGG	PA2023	PharmGKB
									path:hsa04210	KEGG	PA2026	PharmGKB
									path:hsa04270	KEGG	PA2029	PharmGKB
									path:hsa04310	KEGG	PA2031	PharmGKB
									path:hsa04320	KEGG	PA2032	PharmGKB
									path:hsa04330	KEGG	PA2042	PharmGKB
									path:hsa04340	KEGG	path:hsa03013	KEGG
									path:hsa04350	KEGG	path:hsa03018	KEGG
									path:hsa04360	KEGG	path:hsa03320	KEGG
									path:hsa04370	KEGG	path:hsa03460	KEGG
									path:hsa04380	KEGG	path:hsa04010	KEGG
									path:hsa04510	KEGG	path:hsa04012	KEGG
									path:hsa04512	KEGG	path:hsa04020	KEGG
									path:hsa04514	KEGG	path:hsa04060	KEGG
									path:hsa04520	KEGG	path:hsa04062	KEGG
									path:hsa04530	KEGG	path:hsa04064	KEGG
									path:hsa04540	KEGG	path:hsa04070	KEGG
									path:hsa04610	KEGG	path:hsa04080	KEGG
									path:hsa04612	KEGG	path:hsa04110	KEGG
									path:hsa04620	KEGG	path:hsa04114	KEGG
									path:hsa04621	KEGG	path:hsa04115	KEGG
									path:hsa04622	KEGG	path:hsa04122	KEGG
									path:hsa04623	KEGG	path:hsa04130	KEGG
									path:hsa04630	KEGG	path:hsa04140	KEGG
									path:hsa04650	KEGG	path:hsa04141	KEGG
									path:hsa04660	KEGG	path:hsa04142	KEGG
									path:hsa04662	KEGG	path:hsa04150	KEGG
									path:hsa04664	KEGG	path:hsa04210	KEGG
									path:hsa04666	KEGG	path:hsa04270	KEGG
									path:hsa04670	KEGG	path:hsa04310	KEGG
									path:hsa04672	KEGG	path:hsa04320	KEGG
									path:hsa04710	KEGG	path:hsa04330	KEGG
									path:hsa04720	KEGG	path:hsa04340	KEGG
									path:hsa04722	KEGG	path:hsa04350	KEGG
									path:hsa04723	KEGG	path:hsa04360	KEGG
									path:hsa04724	KEGG	path:hsa04370	KEGG
									path:hsa04725	KEGG	path:hsa04380	KEGG
									path:hsa04726	KEGG	path:hsa04510	KEGG
									path:hsa04727	KEGG	path:hsa04512	KEGG
									path:hsa04728	KEGG	path:hsa04514	KEGG
									path:hsa04730	KEGG	path:hsa04520	KEGG
									path:hsa04740	KEGG	path:hsa04530	KEGG
									path:hsa04742	KEGG	path:hsa04540	KEGG
									path:hsa04744	KEGG	path:hsa04610	KEGG
									path:hsa04810	KEGG	path:hsa04612	KEGG
									path:hsa04910	KEGG	path:hsa04620	KEGG
									path:hsa04912	KEGG	path:hsa04621	KEGG
									path:hsa04914	KEGG	path:hsa04622	KEGG
									path:hsa04916	KEGG	path:hsa04623	KEGG
									path:hsa04920	KEGG	path:hsa04630	KEGG
									path:hsa04930	KEGG	path:hsa04650	KEGG
									path:hsa04940	KEGG	path:hsa04660	KEGG
									path:hsa04950	KEGG	path:hsa04662	KEGG
									path:hsa04960	KEGG	path:hsa04664	KEGG
									path:hsa04961	KEGG	path:hsa04666	KEGG
									path:hsa04962	KEGG	path:hsa04670	KEGG
									path:hsa04970	KEGG	path:hsa04672	KEGG
									path:hsa04971	KEGG	path:hsa04710	KEGG
									path:hsa04972	KEGG	path:hsa04720	KEGG
									path:hsa04973	KEGG	path:hsa04722	KEGG
									path:hsa04974	KEGG	path:hsa04723	KEGG
									path:hsa04976	KEGG	path:hsa04724	KEGG
									path:hsa05010	KEGG	path:hsa04725	KEGG
									path:hsa05012	KEGG	path:hsa04726	KEGG
									path:hsa05014	KEGG	path:hsa04727	KEGG
									path:hsa05016	KEGG	path:hsa04728	KEGG
									path:hsa05020	KEGG	path:hsa04730	KEGG
									path:hsa05030	KEGG	path:hsa04740	KEGG
									path:hsa05031	KEGG	path:hsa04742	KEGG
									path:hsa05032	KEGG	path:hsa04744	KEGG
									path:hsa05033	KEGG	path:hsa04810	KEGG
									path:hsa05034	KEGG	path:hsa04910	KEGG
									path:hsa05100	KEGG	path:hsa04912	KEGG
									path:hsa05110	KEGG	path:hsa04914	KEGG
									path:hsa05120	KEGG	path:hsa04916	KEGG
									path:hsa05130	KEGG	path:hsa04920	KEGG
									path:hsa05131	KEGG	path:hsa04930	KEGG
									path:hsa05132	KEGG	path:hsa04940	KEGG
									path:hsa05133	KEGG	path:hsa04950	KEGG
									path:hsa05134	KEGG	path:hsa04960	KEGG
									path:hsa05140	KEGG	path:hsa04961	KEGG
									path:hsa05142	KEGG	path:hsa04962	KEGG
									path:hsa05143	KEGG	path:hsa04970	KEGG
									path:hsa05144	KEGG	path:hsa04971	KEGG
									path:hsa05145	KEGG	path:hsa04972	KEGG
									path:hsa05146	KEGG	path:hsa04973	KEGG
									path:hsa05150	KEGG	path:hsa04974	KEGG
									path:hsa05152	KEGG	path:hsa04976	KEGG
									path:hsa05160	KEGG	path:hsa05010	KEGG
									path:hsa05162	KEGG	path:hsa05012	KEGG
									path:hsa05164	KEGG	path:hsa05014	KEGG
									path:hsa05166	KEGG	path:hsa05016	KEGG
									path:hsa05168	KEGG	path:hsa05020	KEGG
									path:hsa05169	KEGG	path:hsa05030	KEGG
									path:hsa05200	KEGG	path:hsa05031	KEGG
									path:hsa05203	KEGG	path:hsa05032	KEGG
									path:hsa05204	KEGG	path:hsa05033	KEGG
									path:hsa05210	KEGG	path:hsa05034	KEGG
									path:hsa05211	KEGG	path:hsa05100	KEGG
									path:hsa05212	KEGG	path:hsa05110	KEGG
									path:hsa05213	KEGG	path:hsa05120	KEGG
									path:hsa05214	KEGG	path:hsa05130	KEGG
									path:hsa05215	KEGG	path:hsa05131	KEGG
									path:hsa05216	KEGG	path:hsa05132	KEGG
									path:hsa05217	KEGG	path:hsa05133	KEGG
									path:hsa05218	KEGG	path:hsa05134	KEGG
									path:hsa05219	KEGG	path:hsa05140	KEGG
									path:hsa05220	KEGG	path:hsa05142	KEGG
									path:hsa05221	KEGG	path:hsa05143	KEGG
									path:hsa05222	KEGG	path:hsa05144	KEGG
									path:hsa05223	KEGG	path:hsa05145	KEGG
									path:hsa05310	KEGG	path:hsa05146	KEGG
									path:hsa05320	KEGG	path:hsa05150	KEGG
									path:hsa05322	KEGG	path:hsa05152	KEGG
									path:hsa05323	KEGG	path:hsa05160	KEGG
									path:hsa05330	KEGG	path:hsa05162	KEGG
									path:hsa05332	KEGG	path:hsa05164	KEGG
									path:hsa05412	KEGG	path:hsa05166	KEGG
									path:hsa05414	KEGG	path:hsa05168	KEGG
									path:hsa05416	KEGG	path:hsa05169	KEGG
											path:hsa05200	KEGG
											path:hsa05203	KEGG
											path:hsa05204	KEGG
											path:hsa05210	KEGG
											path:hsa05211	KEGG
											path:hsa05212	KEGG
											path:hsa05213	KEGG
											path:hsa05214	KEGG
											path:hsa05215	KEGG
											path:hsa05216	KEGG
											path:hsa05217	KEGG
											path:hsa05218	KEGG
											path:hsa05219	KEGG
											path:hsa05220	KEGG
											path:hsa05221	KEGG
											path:hsa05222	KEGG
											path:hsa05223	KEGG
											path:hsa05310	KEGG
											path:hsa05320	KEGG
											path:hsa05322	KEGG
											path:hsa05323	KEGG
											path:hsa05330	KEGG
											path:hsa05332	KEGG
											path:hsa05412	KEGG
											path:hsa05414	KEGG
											path:hsa05416	KEGG
											pid_p_100001_wnvpathway	PID(NCI, BioCarta, Reactome)
											pid_p_100002_wntpathway	PID(NCI, BioCarta, Reactome)
											pid_p_100004_vobesitypathway	PID(NCI, BioCarta, Reactome)
											pid_p_100005_vifpathway	PID(NCI, BioCarta, Reactome)
											pid_p_100006_vegfpathway	PID(NCI, BioCarta, Reactome)
											pid_p_100008_ucalpainpathway	PID(NCI, BioCarta, Reactome)
											pid_p_100009_tubbypathway	PID(NCI, BioCarta, Reactome)
											pid_p_100010_tsp1pathway	PID(NCI, BioCarta, Reactome)
											pid_p_100011_trkapathway	PID(NCI, BioCarta, Reactome)
											pid_p_100012_tpopathway	PID(NCI, BioCarta, Reactome)
											pid_p_100013_tollpathway	PID(NCI, BioCarta, Reactome)
											pid_p_100014_tnfr2pathway	PID(NCI, BioCarta, Reactome)
											pid_p_100015_tnfr1pathway	PID(NCI, BioCarta, Reactome)
											pid_p_100016_tidpathway	PID(NCI, BioCarta, Reactome)
											pid_p_100017_tgfbpathway	PID(NCI, BioCarta, Reactome)
											pid_p_100018_tffpathway	PID(NCI, BioCarta, Reactome)
											pid_p_100020_tercpathway	PID(NCI, BioCarta, Reactome)
											pid_p_100021_telpathway	PID(NCI, BioCarta, Reactome)
											pid_p_100022_tcrpathway	PID(NCI, BioCarta, Reactome)
											pid_p_100023_tcrapathway	PID(NCI, BioCarta, Reactome)
											pid_p_100026_stresspathway	PID(NCI, BioCarta, Reactome)
											pid_p_100027_stathminpathway	PID(NCI, BioCarta, Reactome)
											pid_p_100028_stat3pathway	PID(NCI, BioCarta, Reactome)
											pid_p_100029_sprypathway	PID(NCI, BioCarta, Reactome)
											pid_p_100030_sppapathway	PID(NCI, BioCarta, Reactome)
											pid_p_100032_smrtepathway	PID(NCI, BioCarta, Reactome)
											pid_p_100033_smpathway	PID(NCI, BioCarta, Reactome)
											pid_p_100034_skp2e2fpathway	PID(NCI, BioCarta, Reactome)
											pid_p_100035_setpathway	PID(NCI, BioCarta, Reactome)
											pid_p_100036_sam68pathway	PID(NCI, BioCarta, Reactome)
											pid_p_100037_salmonellapathway	PID(NCI, BioCarta, Reactome)
											pid_p_100038_s1ppathway	PID(NCI, BioCarta, Reactome)
											pid_p_100040_rnapathway	PID(NCI, BioCarta, Reactome)
											pid_p_100041_rhopathway	PID(NCI, BioCarta, Reactome)
											pid_p_100042_rhodopsinpathway	PID(NCI, BioCarta, Reactome)
											pid_p_100043_relapathway	PID(NCI, BioCarta, Reactome)
											pid_p_100045_reckpathway	PID(NCI, BioCarta, Reactome)
											pid_p_100046_rbpathway	PID(NCI, BioCarta, Reactome)
											pid_p_100047_raspathway	PID(NCI, BioCarta, Reactome)
											pid_p_100050_ranpathway	PID(NCI, BioCarta, Reactome)
											pid_p_100051_ranmspathway	PID(NCI, BioCarta, Reactome)
											pid_p_100052_ranklpathway	PID(NCI, BioCarta, Reactome)
											pid_p_100053_ranbp2pathway2	PID(NCI, BioCarta, Reactome)
											pid_p_100054_raccycdpathway	PID(NCI, BioCarta, Reactome)
											pid_p_100055_raccpathway	PID(NCI, BioCarta, Reactome)
											pid_p_100056_rac1pathway	PID(NCI, BioCarta, Reactome)
											pid_p_100057_pyk2pathway	PID(NCI, BioCarta, Reactome)
											pid_p_100058_ptenpathway	PID(NCI, BioCarta, Reactome)
											pid_p_100059_ptdinspathway	PID(NCI, BioCarta, Reactome)
											pid_p_100060_ptc1pathway	PID(NCI, BioCarta, Reactome)
											pid_p_100061_proteasomepathway	PID(NCI, BioCarta, Reactome)
											pid_p_100062_prionpathway	PID(NCI, BioCarta, Reactome)
											pid_p_100064_pparpathway	PID(NCI, BioCarta, Reactome)
											pid_p_100066_pparapathway	PID(NCI, BioCarta, Reactome)
											pid_p_100067_pmlpathway	PID(NCI, BioCarta, Reactome)
											pid_p_100068_plk3pathway	PID(NCI, BioCarta, Reactome)
											pid_p_100069_plcpathway	PID(NCI, BioCarta, Reactome)
											pid_p_100070_plcepathway	PID(NCI, BioCarta, Reactome)
											pid_p_100071_plcdpathway	PID(NCI, BioCarta, Reactome)
											pid_p_100072_plateletapppathway	PID(NCI, BioCarta, Reactome)
											pid_p_100073_pkcpathway	PID(NCI, BioCarta, Reactome)
											pid_p_100074_pitx2pathway	PID(NCI, BioCarta, Reactome)
											pid_p_100075_pgc1apathway	PID(NCI, BioCarta, Reactome)
											pid_p_100077_pdgfpathway	PID(NCI, BioCarta, Reactome)
											pid_p_100078_pcsynthesispathway	PID(NCI, BioCarta, Reactome)
											pid_p_100081_parkinpathway	PID(NCI, BioCarta, Reactome)
											pid_p_100082_par1pathway	PID(NCI, BioCarta, Reactome)
											pid_p_100083_p53pathway	PID(NCI, BioCarta, Reactome)
											pid_p_100084_p53hypoxiapathway	PID(NCI, BioCarta, Reactome)
											pid_p_100085_p38mapkpathway	PID(NCI, BioCarta, Reactome)
											pid_p_100086_p35alzheimerspathway	PID(NCI, BioCarta, Reactome)
											pid_p_100087_p27pathway	PID(NCI, BioCarta, Reactome)
											pid_p_100088_nthipathway	PID(NCI, BioCarta, Reactome)
											pid_p_100089_npp1pathway	PID(NCI, BioCarta, Reactome)
											pid_p_100090_npcpathway	PID(NCI, BioCarta, Reactome)
											pid_p_100091_notchpathway	PID(NCI, BioCarta, Reactome)
											pid_p_100092_nos1pathway	PID(NCI, BioCarta, Reactome)
											pid_p_100093_no2il12pathway	PID(NCI, BioCarta, Reactome)
											pid_p_100094_no1pathway	PID(NCI, BioCarta, Reactome)
											pid_p_100095_nkcellspathway	PID(NCI, BioCarta, Reactome)
											pid_p_100096_ngfpathway	PID(NCI, BioCarta, Reactome)
											pid_p_100097_nfkbpathway	PID(NCI, BioCarta, Reactome)
											pid_p_100098_nfatpathway	PID(NCI, BioCarta, Reactome)
											pid_p_100099_ndkdynaminpathway	PID(NCI, BioCarta, Reactome)
											pid_p_100100_myosinpathway	PID(NCI, BioCarta, Reactome)
											pid_p_100101_mtorpathway	PID(NCI, BioCarta, Reactome)
											pid_p_100102_mta3pathway	PID(NCI, BioCarta, Reactome)
											pid_p_100103_mrppathway	PID(NCI, BioCarta, Reactome)
											pid_p_100104_mprpathway	PID(NCI, BioCarta, Reactome)
											pid_p_100105_mitrpathway	PID(NCI, BioCarta, Reactome)
											pid_p_100106_mitochondriapathway	PID(NCI, BioCarta, Reactome)
											pid_p_100107_mhcpathway	PID(NCI, BioCarta, Reactome)
											pid_p_100108_melanocytepathway	PID(NCI, BioCarta, Reactome)
											pid_p_100109_mef2dpathway	PID(NCI, BioCarta, Reactome)
											pid_p_100111_mcalpainpathway	PID(NCI, BioCarta, Reactome)
											pid_p_100113_mapkpathway	PID(NCI, BioCarta, Reactome)
											pid_p_100114_malpathway	PID(NCI, BioCarta, Reactome)
											pid_p_100115_longevitypathway	PID(NCI, BioCarta, Reactome)
											pid_p_100116_lis1pathway2	PID(NCI, BioCarta, Reactome)
											pid_p_100117_leptinpathway	PID(NCI, BioCarta, Reactome)
											pid_p_100118_lectinpathway	PID(NCI, BioCarta, Reactome)
											pid_p_100119_keratinocytepathway	PID(NCI, BioCarta, Reactome)
											pid_p_100120_irespathway	PID(NCI, BioCarta, Reactome)
											pid_p_100121_ionpathway	PID(NCI, BioCarta, Reactome)
											pid_p_100122_intrinsicpathway	PID(NCI, BioCarta, Reactome)
											pid_p_100123_integrinpathway	PID(NCI, BioCarta, Reactome)
											pid_p_100124_insulinpathway	PID(NCI, BioCarta, Reactome)
											pid_p_100125_il7pathway	PID(NCI, BioCarta, Reactome)
											pid_p_100126_il6pathway	PID(NCI, BioCarta, Reactome)
											pid_p_100127_il4pathway	PID(NCI, BioCarta, Reactome)
											pid_p_100128_il3pathway	PID(NCI, BioCarta, Reactome)
											pid_p_100129_il2rbpathway	PID(NCI, BioCarta, Reactome)
											pid_p_100130_il2pathway	PID(NCI, BioCarta, Reactome)
											pid_p_100131_il22bppathway	PID(NCI, BioCarta, Reactome)
											pid_p_100132_il1rpathway	PID(NCI, BioCarta, Reactome)
											pid_p_100133_il12pathway	PID(NCI, BioCarta, Reactome)
											pid_p_100134_il10pathway	PID(NCI, BioCarta, Reactome)
											pid_p_100135_igf1rpathway	PID(NCI, BioCarta, Reactome)
											pid_p_100136_igf1pathway	PID(NCI, BioCarta, Reactome)
											pid_p_100137_igf1mtorpathway	PID(NCI, BioCarta, Reactome)
											pid_p_100138_ifngpathway2	PID(NCI, BioCarta, Reactome)
											pid_p_100139_ifnapathway	PID(NCI, BioCarta, Reactome)
											pid_p_100142_hsp27pathway	PID(NCI, BioCarta, Reactome)
											pid_p_100144_hivnefpathway2	PID(NCI, BioCarta, Reactome)
											pid_p_100145_hifpathway	PID(NCI, BioCarta, Reactome)
											pid_p_100146_hespathway	PID(NCI, BioCarta, Reactome)
											pid_p_100147_her2pathway	PID(NCI, BioCarta, Reactome)
											pid_p_100148_hdacpathway	PID(NCI, BioCarta, Reactome)
											pid_p_100149_hcmvpathway	PID(NCI, BioCarta, Reactome)
											pid_p_100150_hbxpathway	PID(NCI, BioCarta, Reactome)
											pid_p_100151_gspathway	PID(NCI, BioCarta, Reactome)
											pid_p_100152_gsk3pathway	PID(NCI, BioCarta, Reactome)
											pid_p_100153_gpcrpathway	PID(NCI, BioCarta, Reactome)
											pid_p_100154_gleevecpathway	PID(NCI, BioCarta, Reactome)
											pid_p_100155_ghpathway	PID(NCI, BioCarta, Reactome)
											pid_p_100156_gcrpathway	PID(NCI, BioCarta, Reactome)
											pid_p_100157_gata3pathway	PID(NCI, BioCarta, Reactome)
											pid_p_100158_gabapathway	PID(NCI, BioCarta, Reactome)
											pid_p_100159_g2pathway	PID(NCI, BioCarta, Reactome)
											pid_p_100160_g1pathway	PID(NCI, BioCarta, Reactome)
											pid_p_100161_fosbpathway	PID(NCI, BioCarta, Reactome)
											pid_p_100162_fmlppathway	PID(NCI, BioCarta, Reactome)
											pid_p_100163_flumazenilpathway	PID(NCI, BioCarta, Reactome)
											pid_p_100164_fibrinolysispathway	PID(NCI, BioCarta, Reactome)
											pid_p_100165_fcer1pathway2	PID(NCI, BioCarta, Reactome)
											pid_p_100166_fbw7pathway	PID(NCI, BioCarta, Reactome)
											pid_p_100167_faspathway2	PID(NCI, BioCarta, Reactome)
											pid_p_100168_extrinsicpathway	PID(NCI, BioCarta, Reactome)
											pid_p_100169_etspathway	PID(NCI, BioCarta, Reactome)
											pid_p_100170_erkpathway	PID(NCI, BioCarta, Reactome)
											pid_p_100171_erk5pathway	PID(NCI, BioCarta, Reactome)
											pid_p_100172_erbb4pathway	PID(NCI, BioCarta, Reactome)
											pid_p_100173_erbb3pathway	PID(NCI, BioCarta, Reactome)
											pid_p_100174_eradpathway	PID(NCI, BioCarta, Reactome)
											pid_p_100175_epopathway2	PID(NCI, BioCarta, Reactome)
											pid_p_100176_eponfkbpathway	PID(NCI, BioCarta, Reactome)
											pid_p_100177_eifpathway	PID(NCI, BioCarta, Reactome)
											pid_p_100178_eif4pathway	PID(NCI, BioCarta, Reactome)
											pid_p_100179_eif2pathway	PID(NCI, BioCarta, Reactome)
											pid_p_100180_eicosanoidpathway	PID(NCI, BioCarta, Reactome)
											pid_p_100181_egfpathway	PID(NCI, BioCarta, Reactome)
											pid_p_100183_edg1pathway	PID(NCI, BioCarta, Reactome)
											pid_p_100184_ecmpathway	PID(NCI, BioCarta, Reactome)
											pid_p_100186_dreampathway	PID(NCI, BioCarta, Reactome)
											pid_p_100188_dicerpathway	PID(NCI, BioCarta, Reactome)
											pid_p_100189_deathpathway	PID(NCI, BioCarta, Reactome)
											pid_p_100190_dbpbpathway	PID(NCI, BioCarta, Reactome)
											pid_p_100191_d4gdipathway	PID(NCI, BioCarta, Reactome)
											pid_p_100192_cxcr4pathway	PID(NCI, BioCarta, Reactome)
											pid_p_100193_ctla4pathway	PID(NCI, BioCarta, Reactome)
											pid_p_100194_ctcfpathway	PID(NCI, BioCarta, Reactome)
											pid_p_100195_ctbp1pathway	PID(NCI, BioCarta, Reactome)
											pid_p_100196_cskpathway	PID(NCI, BioCarta, Reactome)
											pid_p_100197_crempathway	PID(NCI, BioCarta, Reactome)
											pid_p_100198_crebpathway	PID(NCI, BioCarta, Reactome)
											pid_p_100199_cpsfpathway	PID(NCI, BioCarta, Reactome)
											pid_p_100200_classicpathway	PID(NCI, BioCarta, Reactome)
											pid_p_100201_ck1pathway	PID(NCI, BioCarta, Reactome)
											pid_p_100203_chrebppathway	PID(NCI, BioCarta, Reactome)
											pid_p_100204_chemicalpathway	PID(NCI, BioCarta, Reactome)
											pid_p_100205_cftrpathway	PID(NCI, BioCarta, Reactome)
											pid_p_100206_ceramidepathway	PID(NCI, BioCarta, Reactome)
											pid_p_100207_cellcyclepathway	PID(NCI, BioCarta, Reactome)
											pid_p_100208_cell2cellpathway	PID(NCI, BioCarta, Reactome)
											pid_p_100209_cdmacpathway	PID(NCI, BioCarta, Reactome)
											pid_p_100210_cdk5pathway	PID(NCI, BioCarta, Reactome)
											pid_p_100211_cdc42racpathway	PID(NCI, BioCarta, Reactome)
											pid_p_100212_cdc25pathway	PID(NCI, BioCarta, Reactome)
											pid_p_100213_cd40pathway	PID(NCI, BioCarta, Reactome)
											pid_p_100214_ccr5pathway	PID(NCI, BioCarta, Reactome)
											pid_p_100215_ccr3pathway	PID(NCI, BioCarta, Reactome)
											pid_p_100216_cblpathway	PID(NCI, BioCarta, Reactome)
											pid_p_100217_cb1rpathway	PID(NCI, BioCarta, Reactome)
											pid_p_100218_caspasepathway	PID(NCI, BioCarta, Reactome)
											pid_p_100219_carmerpathway	PID(NCI, BioCarta, Reactome)
											pid_p_100220_carm1pathway	PID(NCI, BioCarta, Reactome)
											pid_p_100221_cardiacegfpathway	PID(NCI, BioCarta, Reactome)
											pid_p_100222_calcineurinpathway	PID(NCI, BioCarta, Reactome)
											pid_p_100223_cacampathway	PID(NCI, BioCarta, Reactome)
											pid_p_100224_btg2pathway	PID(NCI, BioCarta, Reactome)
											pid_p_100226_biopeptidespathway	PID(NCI, BioCarta, Reactome)
											pid_p_100227_bcrpathway	PID(NCI, BioCarta, Reactome)
											pid_p_100228_bcellsurvivalpathway	PID(NCI, BioCarta, Reactome)
											pid_p_100229_barrmapkpathway	PID(NCI, BioCarta, Reactome)
											pid_p_100230_barrestinsrcpathway	PID(NCI, BioCarta, Reactome)
											pid_p_100231_barrestinpathway	PID(NCI, BioCarta, Reactome)
											pid_p_100233_badpathway	PID(NCI, BioCarta, Reactome)
											pid_p_100234_atrbrcapathway	PID(NCI, BioCarta, Reactome)
											pid_p_100235_atmpathway	PID(NCI, BioCarta, Reactome)
											pid_p_100236_at1rpathway	PID(NCI, BioCarta, Reactome)
											pid_p_100237_arfpathway	PID(NCI, BioCarta, Reactome)
											pid_p_100238_arenrf2pathway	PID(NCI, BioCarta, Reactome)
											pid_p_100239_arappathway	PID(NCI, BioCarta, Reactome)
											pid_p_100240_apppathway	PID(NCI, BioCarta, Reactome)
											pid_p_100241_antisensepathway	PID(NCI, BioCarta, Reactome)
											pid_p_100242_anthraxpathway2	PID(NCI, BioCarta, Reactome)
											pid_p_100243_alternativepathway	PID(NCI, BioCarta, Reactome)
											pid_p_100244_alkpathway	PID(NCI, BioCarta, Reactome)
											pid_p_100245_aktpathway	PID(NCI, BioCarta, Reactome)
											pid_p_100246_akapcentrosomepathway	PID(NCI, BioCarta, Reactome)
											pid_p_100247_akap95pathway	PID(NCI, BioCarta, Reactome)
											pid_p_100248_akap13pathway	PID(NCI, BioCarta, Reactome)
											pid_p_100249_aifpathway	PID(NCI, BioCarta, Reactome)
											pid_p_100250_ahsppathway	PID(NCI, BioCarta, Reactome)
											pid_p_100252_agrpathway	PID(NCI, BioCarta, Reactome)
											pid_p_100253_agpcrpathway	PID(NCI, BioCarta, Reactome)
											pid_p_100254_actinypathway	PID(NCI, BioCarta, Reactome)
											pid_p_100255_achpathway	PID(NCI, BioCarta, Reactome)
											pid_p_100256_acetaminophenpathway	PID(NCI, BioCarta, Reactome)
											pid_p_100257_41bbpathway	PID(NCI, BioCarta, Reactome)
											pid_p_200002_fanconi_pathway	PID(NCI, BioCarta, Reactome)
											pid_p_200003_smad2_3nuclearpathway	PID(NCI, BioCarta, Reactome)
											pid_p_200004_fcer1pathway	PID(NCI, BioCarta, Reactome)
											pid_p_200005_endothelinpathway	PID(NCI, BioCarta, Reactome)
											pid_p_200006_bcr_5pathway	PID(NCI, BioCarta, Reactome)
											pid_p_200007_prlsignalingeventspathway	PID(NCI, BioCarta, Reactome)
											pid_p_200009_rhoa_pathway	PID(NCI, BioCarta, Reactome)
											pid_p_200011_erbb4_pathway	PID(NCI, BioCarta, Reactome)
											pid_p_200012_aurora_b_pathway	PID(NCI, BioCarta, Reactome)
											pid_p_200013_lysophospholipid_pathway	PID(NCI, BioCarta, Reactome)
											pid_p_200014_insulin_pathway	PID(NCI, BioCarta, Reactome)
											pid_p_200015_notch_pathway	PID(NCI, BioCarta, Reactome)
											pid_p_200017_p73pathway	PID(NCI, BioCarta, Reactome)
											pid_p_200018_p38_mkk3_6pathway	PID(NCI, BioCarta, Reactome)
											pid_p_200019_gmcsf_pathway	PID(NCI, BioCarta, Reactome)
											pid_p_200020_wnt_noncanonical_pathway	PID(NCI, BioCarta, Reactome)
											pid_p_200021_nfkappabatypicalpathway	PID(NCI, BioCarta, Reactome)
											pid_p_200022_il4_2pathway	PID(NCI, BioCarta, Reactome)
											pid_p_200023_hdac_classii_pathway	PID(NCI, BioCarta, Reactome)
											pid_p_200024_betacatenin_deg_pathway	PID(NCI, BioCarta, Reactome)
											pid_p_200025_hdac_classiii_pathway	PID(NCI, BioCarta, Reactome)
											pid_p_200026_glypican_1pathway	PID(NCI, BioCarta, Reactome)
											pid_p_200027_tcr_pathway	PID(NCI, BioCarta, Reactome)
											pid_p_200028_il27pathway	PID(NCI, BioCarta, Reactome)
											pid_p_200031_nfkappabcanonicalpathway	PID(NCI, BioCarta, Reactome)
											pid_p_200032_e2f_pathway	PID(NCI, BioCarta, Reactome)
											pid_p_200034_er_nongenomic_pathway	PID(NCI, BioCarta, Reactome)
											pid_p_200035_dnapk_pathway	PID(NCI, BioCarta, Reactome)
											pid_p_200036_hif2pathway	PID(NCI, BioCarta, Reactome)
											pid_p_200037_cd40_pathway	PID(NCI, BioCarta, Reactome)
											pid_p_200038_atr_pathway	PID(NCI, BioCarta, Reactome)
											pid_p_200041_met_pathway	PID(NCI, BioCarta, Reactome)
											pid_p_200042_ptp1bpathway	PID(NCI, BioCarta, Reactome)
											pid_p_200045_il12_2pathway	PID(NCI, BioCarta, Reactome)
											pid_p_200046_s1p_s1p3_pathway	PID(NCI, BioCarta, Reactome)
											pid_p_200047_lpa4_pathway	PID(NCI, BioCarta, Reactome)
											pid_p_200048_nfkappabalternativepathway	PID(NCI, BioCarta, Reactome)
											pid_p_200049_ar_pathway	PID(NCI, BioCarta, Reactome)
											pid_p_200052_ephbfwdpathway	PID(NCI, BioCarta, Reactome)
											pid_p_200053_avb3_opn_pathway	PID(NCI, BioCarta, Reactome)
											pid_p_200054_s1p_s1p4_pathway	PID(NCI, BioCarta, Reactome)
											pid_p_200056_myc_activpathway	PID(NCI, BioCarta, Reactome)
											pid_p_200057_arf6_traffickingpathway	PID(NCI, BioCarta, Reactome)
											pid_p_200059_ephrinarevpathway	PID(NCI, BioCarta, Reactome)
											pid_p_200060_aurora_c_pathway	PID(NCI, BioCarta, Reactome)
											pid_p_200061_rhoa_reg_pathway	PID(NCI, BioCarta, Reactome)
											pid_p_200062_reelinpathway	PID(NCI, BioCarta, Reactome)
											pid_p_200063_ps1pathway	PID(NCI, BioCarta, Reactome)
											pid_p_200064_ilk_pathway	PID(NCI, BioCarta, Reactome)
											pid_p_200065_nectin_pathway	PID(NCI, BioCarta, Reactome)
											pid_p_200066_p38alphabetapathway	PID(NCI, BioCarta, Reactome)
											pid_p_200067_wnt_signaling_pathway	PID(NCI, BioCarta, Reactome)
											pid_p_200068_trail_pathway	PID(NCI, BioCarta, Reactome)
											pid_p_200069_cdc42_pathway	PID(NCI, BioCarta, Reactome)
											pid_p_200070_ret_pathway	PID(NCI, BioCarta, Reactome)
											pid_p_200071_cdc42_reg_pathway	PID(NCI, BioCarta, Reactome)
											pid_p_200072_atm_pathway	PID(NCI, BioCarta, Reactome)
											pid_p_200073_arf6_pathway	PID(NCI, BioCarta, Reactome)
											pid_p_200074_lkb1_pathway	PID(NCI, BioCarta, Reactome)
											pid_p_200075_cd8tcrpathway	PID(NCI, BioCarta, Reactome)
											pid_p_200076_s1p_s1p5_pathway	PID(NCI, BioCarta, Reactome)
											pid_p_200077_wnt_canonical_pathway	PID(NCI, BioCarta, Reactome)
											pid_p_200078_tcptp_pathway	PID(NCI, BioCarta, Reactome)
											pid_p_200079_angiopoietinreceptor_pathway	PID(NCI, BioCarta, Reactome)
											pid_p_200080_faspathway	PID(NCI, BioCarta, Reactome)
											pid_p_200081_circadianpathway	PID(NCI, BioCarta, Reactome)
											pid_p_200082_txa2pathway	PID(NCI, BioCarta, Reactome)
											pid_p_200083_shp2_pathway	PID(NCI, BioCarta, Reactome)
											pid_p_200084_hdac_classi_pathway	PID(NCI, BioCarta, Reactome)
											pid_p_200085_s1p_s1p1_pathway	PID(NCI, BioCarta, Reactome)
											pid_p_200086_telomerasepathway	PID(NCI, BioCarta, Reactome)
											pid_p_200087_hnf3bpathway	PID(NCI, BioCarta, Reactome)
											pid_p_200088_netrin_pathway	PID(NCI, BioCarta, Reactome)
											pid_p_200089_il1pathway	PID(NCI, BioCarta, Reactome)
											pid_p_200090_nfat_3pathway	PID(NCI, BioCarta, Reactome)
											pid_p_200091_reg_gr_pathway	PID(NCI, BioCarta, Reactome)
											pid_p_200092_cone_pathway	PID(NCI, BioCarta, Reactome)
											pid_p_200093_integrin_a9b1_pathway	PID(NCI, BioCarta, Reactome)
											pid_p_200095_arf6downstreampathway	PID(NCI, BioCarta, Reactome)
											pid_p_200096_mtor_4pathway	PID(NCI, BioCarta, Reactome)
											pid_p_200097_pi3kcibpathway	PID(NCI, BioCarta, Reactome)
											pid_p_200098_il2_1pathway	PID(NCI, BioCarta, Reactome)
											pid_p_200099_cxcr4_pathway	PID(NCI, BioCarta, Reactome)
											pid_p_200100_igf1_pathway	PID(NCI, BioCarta, Reactome)
											pid_p_200101_erbb1_receptor_proximal_pathway	PID(NCI, BioCarta, Reactome)
											pid_p_200102_tnfpathway	PID(NCI, BioCarta, Reactome)
											pid_p_200103_plk1_pathway	PID(NCI, BioCarta, Reactome)
											pid_p_200104_tcrraspathway	PID(NCI, BioCarta, Reactome)
											pid_p_200106_rapid_gr_pathway	PID(NCI, BioCarta, Reactome)
											pid_p_200107_il5_pathway	PID(NCI, BioCarta, Reactome)
											pid_p_200108_foxopathway	PID(NCI, BioCarta, Reactome)
											pid_p_200110_thrombin_par4_pathway	PID(NCI, BioCarta, Reactome)
											pid_p_200111_myc_pathway	PID(NCI, BioCarta, Reactome)
											pid_p_200112_et_egfrpathway	PID(NCI, BioCarta, Reactome)
											pid_p_200115_ranbp2pathway	PID(NCI, BioCarta, Reactome)
											pid_p_200116_pi3kcipathway	PID(NCI, BioCarta, Reactome)
											pid_p_200117_ajdiss_2pathway	PID(NCI, BioCarta, Reactome)
											pid_p_200118_il2_pi3kpathway	PID(NCI, BioCarta, Reactome)
											pid_p_200119_ceramide_pathway	PID(NCI, BioCarta, Reactome)
											pid_p_200120_p53downstreampathway	PID(NCI, BioCarta, Reactome)
											pid_p_200121_ar_tf_pathway	PID(NCI, BioCarta, Reactome)
											pid_p_200122_plexind1_pathway	PID(NCI, BioCarta, Reactome)
											pid_p_200123_p75ntrpathway	PID(NCI, BioCarta, Reactome)
											pid_p_200124_s1p_meta_pathway	PID(NCI, BioCarta, Reactome)
											pid_p_200125_ecadherin_nascentaj_pathway	PID(NCI, BioCarta, Reactome)
											pid_p_200128_amb2_neutrophils_pathway	PID(NCI, BioCarta, Reactome)
											pid_p_200129_avb3_integrin_pathway	PID(NCI, BioCarta, Reactome)
											pid_p_200130_ifngpathway	PID(NCI, BioCarta, Reactome)
											pid_p_200132_rxr_vdr_pathway	PID(NCI, BioCarta, Reactome)
											pid_p_200133_lis1pathway	PID(NCI, BioCarta, Reactome)
											pid_p_200134_erbb1_downstream_pathway	PID(NCI, BioCarta, Reactome)
											pid_p_200135_syndecan_4_pathway	PID(NCI, BioCarta, Reactome)
											pid_p_200136_atf2_pathway	PID(NCI, BioCarta, Reactome)
											pid_p_200140_upa_upar_pathway	PID(NCI, BioCarta, Reactome)
											pid_p_200141_erbb2erbb3pathway	PID(NCI, BioCarta, Reactome)
											pid_p_200142_foxm1pathway	PID(NCI, BioCarta, Reactome)
											pid_p_200143_epha_fwdpathway	PID(NCI, BioCarta, Reactome)
											pid_p_200144_hif1apathway	PID(NCI, BioCarta, Reactome)
											pid_p_200145_bmppathway	PID(NCI, BioCarta, Reactome)
											pid_p_200146_il3_pathway	PID(NCI, BioCarta, Reactome)
											pid_p_200147_il6_7pathway	PID(NCI, BioCarta, Reactome)
											pid_p_200148_ecadherin_keratinocyte_pathway	PID(NCI, BioCarta, Reactome)
											pid_p_200149_alk1pathway	PID(NCI, BioCarta, Reactome)
											pid_p_200150_pdgfrbpathway	PID(NCI, BioCarta, Reactome)
											pid_p_200151_trkrpathway	PID(NCI, BioCarta, Reactome)
											pid_p_200152_tcrjnkpathway	PID(NCI, BioCarta, Reactome)
											pid_p_200153_nephrin_neph1_pathway	PID(NCI, BioCarta, Reactome)
											pid_p_200154_cmyb_pathway	PID(NCI, BioCarta, Reactome)
											pid_p_200155_il23pathway	PID(NCI, BioCarta, Reactome)
											pid_p_200156_hivnefpathway	PID(NCI, BioCarta, Reactome)
											pid_p_200157_syndecan_1_pathway	PID(NCI, BioCarta, Reactome)
											pid_p_200158_p38_mk2pathway	PID(NCI, BioCarta, Reactome)
											pid_p_200161_alk2pathway	PID(NCI, BioCarta, Reactome)
											pid_p_200162_rhodopsin_pathway	PID(NCI, BioCarta, Reactome)
											pid_p_200163_pdgfrapathway	PID(NCI, BioCarta, Reactome)
											pid_p_200165_retinoic_acid_pathway	PID(NCI, BioCarta, Reactome)
											pid_p_200166_p38gammadeltapathway	PID(NCI, BioCarta, Reactome)
											pid_p_200167_a4b7_pathway	PID(NCI, BioCarta, Reactome)
											pid_p_200168_il8cxcr2_pathway	PID(NCI, BioCarta, Reactome)
											pid_p_200169_hedgehog_2pathway	PID(NCI, BioCarta, Reactome)
											pid_p_200171_ar_nongenomic_pathway	PID(NCI, BioCarta, Reactome)
											pid_p_200172_erbb1_internalization_pathway	PID(NCI, BioCarta, Reactome)
											pid_p_200173_hedgehog_glipathway	PID(NCI, BioCarta, Reactome)
											pid_p_200174_caspase_pathway	PID(NCI, BioCarta, Reactome)
											pid_p_200176_cxcr3pathway	PID(NCI, BioCarta, Reactome)
											pid_p_200177_betacatenin_nuc_pathway	PID(NCI, BioCarta, Reactome)
											pid_p_200178_vegfr1_pathway	PID(NCI, BioCarta, Reactome)
											pid_p_200179_smad2_3pathway	PID(NCI, BioCarta, Reactome)
											pid_p_200181_p38alphabetadownstreampathway	PID(NCI, BioCarta, Reactome)
											pid_p_200182_kitpathway	PID(NCI, BioCarta, Reactome)
											pid_p_200183_ecadherin_stabilization_pathway	PID(NCI, BioCarta, Reactome)
											pid_p_200184_epopathway	PID(NCI, BioCarta, Reactome)
											pid_p_200186_tcrcalciumpathway	PID(NCI, BioCarta, Reactome)
											pid_p_200187_deltanp63pathway	PID(NCI, BioCarta, Reactome)
											pid_p_200188_botulinumtoxinpathway	PID(NCI, BioCarta, Reactome)
											pid_p_200189_vegfr1_2_pathway	PID(NCI, BioCarta, Reactome)
											pid_p_200190_thrombin_par1_pathway	PID(NCI, BioCarta, Reactome)
											pid_p_200191_a6b1_a6b4_integrin_pathway	PID(NCI, BioCarta, Reactome)
											pid_p_200193_syndecan_2_pathway	PID(NCI, BioCarta, Reactome)
											pid_p_200194_rac1_reg_pathway	PID(NCI, BioCarta, Reactome)
											pid_p_200195_aurora_a_pathway	PID(NCI, BioCarta, Reactome)
											pid_p_200196_arf_3pathway	PID(NCI, BioCarta, Reactome)
											pid_p_200197_insulin_glucose_pathway	PID(NCI, BioCarta, Reactome)
											pid_p_200198_pi3kciaktpathway	PID(NCI, BioCarta, Reactome)
											pid_p_200199_syndecan_3_pathway	PID(NCI, BioCarta, Reactome)
											pid_p_200200_il8cxcr1_pathway	PID(NCI, BioCarta, Reactome)
											pid_p_200203_hif1_tfpathway	PID(NCI, BioCarta, Reactome)
											pid_p_200204_tap63pathway	PID(NCI, BioCarta, Reactome)
											pid_p_200205_ephrinbrevpathway	PID(NCI, BioCarta, Reactome)
											pid_p_200206_bard1pathway	PID(NCI, BioCarta, Reactome)
											pid_p_200207_p53regulationpathway	PID(NCI, BioCarta, Reactome)
											pid_p_200209_toll_endogenous_pathway	PID(NCI, BioCarta, Reactome)
											pid_p_200210_ncadherinpathway	PID(NCI, BioCarta, Reactome)
											pid_p_200211_anthraxpathway	PID(NCI, BioCarta, Reactome)
											pid_p_200212_s1p_s1p2_pathway	PID(NCI, BioCarta, Reactome)
											pid_p_200213_ras_pathway	PID(NCI, BioCarta, Reactome)
											pid_p_200214_mapktrkpathway	PID(NCI, BioCarta, Reactome)
											pid_p_200215_pi3kplctrkpathway	PID(NCI, BioCarta, Reactome)
											pid_p_200216_cd8tcrdownstreampathway	PID(NCI, BioCarta, Reactome)
											pid_p_200217_epha2_fwdpathway	PID(NCI, BioCarta, Reactome)
											pid_p_200218_plk3_pathway	PID(NCI, BioCarta, Reactome)
											pid_p_200219_lymphangiogenesis_pathway	PID(NCI, BioCarta, Reactome)
											pid_p_200220_alphasynuclein_pathway	PID(NCI, BioCarta, Reactome)
											pid_p_200221_fgf_pathway	PID(NCI, BioCarta, Reactome)
											pid_p_200222_integrin_a4b1_pathway	PID(NCI, BioCarta, Reactome)
											pid_p_200223_rac1_pathway	PID(NCI, BioCarta, Reactome)
											pid_p_200224_rb_1pathway	PID(NCI, BioCarta, Reactome)
											pid_p_200225_fak_pathway	PID(NCI, BioCarta, Reactome)
											pid_p_200226_glypican_3pathway	PID(NCI, BioCarta, Reactome)
											pid_p_200228_tgfbrpathway	PID(NCI, BioCarta, Reactome)
											pid_p_200229_hes_heypathway	PID(NCI, BioCarta, Reactome)
											pid_p_200230_il12_stat4pathway	PID(NCI, BioCarta, Reactome)
											pid_p_500001_Bile_salt_and_organic_anion_SLC_transporters	PID(NCI, BioCarta, Reactome)
											pid_p_500002_Sodium_coupled_sulphate__di__and_tri_carboxylate_transporters	PID(NCI, BioCarta, Reactome)
											pid_p_500003_Proton_coupled_monocarboxylate_transport	PID(NCI, BioCarta, Reactome)
											pid_p_500004_Integrin_cell_surface_interactions	PID(NCI, BioCarta, Reactome)
											pid_p_500005_Integrin_alphaIIbbeta3_signaling	PID(NCI, BioCarta, Reactome)
											pid_p_500007_p130Cas_linkage_to_MAPK_signaling_for_integrins	PID(NCI, BioCarta, Reactome)
											pid_p_500009_COPII__Coat_Protein_2__Mediated_Vesicle_Transport	PID(NCI, BioCarta, Reactome)
											pid_p_500011_COPI_Mediated_Transport	PID(NCI, BioCarta, Reactome)
											pid_p_500013_Clathrin_derived_vesicle_budding	PID(NCI, BioCarta, Reactome)
											pid_p_500014_Golgi_Associated_Vesicle_Biogenesis	PID(NCI, BioCarta, Reactome)
											pid_p_500015_Lysosome_Vesicle_Biogenesis	PID(NCI, BioCarta, Reactome)
											pid_p_500020_Oligomerization_of_connexins_into_connexons	PID(NCI, BioCarta, Reactome)
											pid_p_500026_c_src_mediated_regulation_of_Cx43_function_and_closure_of_gap_junctions	PID(NCI, BioCarta, Reactome)
											pid_p_500032_Resolution_of_AP_sites_via_the_single_nucleotide_replacement_pathway	PID(NCI, BioCarta, Reactome)
											pid_p_500033_Resolution_of_AP_sites_via_the_multiple_nucleotide_patch_replacement_pathway	PID(NCI, BioCarta, Reactome)
											pid_p_500035_Translesion_synthesis_by_HREV1	PID(NCI, BioCarta, Reactome)
											pid_p_500036_Translesion_synthesis_by_Pol_eta__	PID(NCI, BioCarta, Reactome)
											pid_p_500037_Translesion_synthesis_by_Pol_zeta	PID(NCI, BioCarta, Reactome)
											pid_p_500038_DNA_Damage_Reversal	PID(NCI, BioCarta, Reactome)
											pid_p_500042_ATM_mediated_response_to_DNA_double_strand_break	PID(NCI, BioCarta, Reactome)
											pid_p_500043_ATM_mediated_phosphorylation_of_repair_proteins	PID(NCI, BioCarta, Reactome)
											pid_p_500044_Recruitment_of_repair_and_signaling_proteins_to_double_strand_breaks	PID(NCI, BioCarta, Reactome)
											pid_p_500046_Homologous_DNA_pairing_and_strand_exchange	PID(NCI, BioCarta, Reactome)
											pid_p_500052_Resolution_of_D_loop_structures_through_Holliday_junction_intermediates	PID(NCI, BioCarta, Reactome)
											pid_p_500055_Nonhomologous_End_joining__NHEJ_	PID(NCI, BioCarta, Reactome)
											pid_p_500056_Processing_of_DNA_ends_prior_to_end_rejoining	PID(NCI, BioCarta, Reactome)
											pid_p_500060_Formation_of_incision_complex_in_GG_NER	PID(NCI, BioCarta, Reactome)
											pid_p_500061_Dual_incision_reaction_in_GG_NER	PID(NCI, BioCarta, Reactome)
											pid_p_500062_Gap_filling_DNA_repair_synthesis_and_ligation_in_GG_NER	PID(NCI, BioCarta, Reactome)
											pid_p_500063_Repair_synthesis_of_patch__27_30_bases_long__by_DNA_polymerase	PID(NCI, BioCarta, Reactome)
											pid_p_500066_Dual_incision_reaction_in_TC_NER	PID(NCI, BioCarta, Reactome)
											pid_p_500067_Gap_filling_DNA_repair_synthesis_and_ligation_in_TC_NER	PID(NCI, BioCarta, Reactome)
											pid_p_500068_Fanconi_Anemia_pathway	PID(NCI, BioCarta, Reactome)
											pid_p_500069_Regulation_of_the_Fanconi_anemia_pathway	PID(NCI, BioCarta, Reactome)
											pid_p_500073_Sema4D_mediated_inhibition_of_cell_attachment_and_migration	PID(NCI, BioCarta, Reactome)
											pid_p_500074_Sema4D_induced_cell_migration_and_growth_cone_collapse	PID(NCI, BioCarta, Reactome)
											pid_p_500075_SEMA3A_Plexin_repulsion_signaling_by_inhibiting_Integrin_adhesion	PID(NCI, BioCarta, Reactome)
											pid_p_500076_Sema3A_PAK_dependent_Axon_repulsion	PID(NCI, BioCarta, Reactome)
											pid_p_500077_CRMPs_in_Sema3A_signaling	PID(NCI, BioCarta, Reactome)
											pid_p_500079_NCAM_signaling_for_neurite_out_growth	PID(NCI, BioCarta, Reactome)
											pid_p_500080_RAF_activation	PID(NCI, BioCarta, Reactome)
											pid_p_500083_RAF_phosphorylates_MEK	PID(NCI, BioCarta, Reactome)
											pid_p_500085_ERK1_activation	PID(NCI, BioCarta, Reactome)
											pid_p_500086_ERK2_activation	PID(NCI, BioCarta, Reactome)
											pid_p_500087_NCAM1_interactions	PID(NCI, BioCarta, Reactome)
											pid_p_500088_Netrin_1_signaling	PID(NCI, BioCarta, Reactome)
											pid_p_500089_DCC_mediated_attractive_signaling	PID(NCI, BioCarta, Reactome)
											pid_p_500090_Netrin_mediated_repulsion_signals	PID(NCI, BioCarta, Reactome)
											pid_p_500091_Role_of_second_messengers_in_netrin_1_signaling	PID(NCI, BioCarta, Reactome)
											pid_p_500093_Regulation_of_Commissural_axon_pathfinding_by_Slit_and_Robo	PID(NCI, BioCarta, Reactome)
											pid_p_500094_Inactivation_of_Cdc42_and_Rac	PID(NCI, BioCarta, Reactome)
											pid_p_500095_Activation_of_Rac	PID(NCI, BioCarta, Reactome)
											pid_p_500096_Role_of_Abl_in_Robo_Slit_signaling	PID(NCI, BioCarta, Reactome)
											pid_p_500097_L1CAM_interactions	PID(NCI, BioCarta, Reactome)
											pid_p_500098_Recycling_pathway_of_L1	PID(NCI, BioCarta, Reactome)
											pid_p_500099_Interaction_between_L1_and_Ankyrins	PID(NCI, BioCarta, Reactome)
											pid_p_500100_Signal_transduction_by_L1	PID(NCI, BioCarta, Reactome)
											pid_p_500102_Neurofascin_interactions	PID(NCI, BioCarta, Reactome)
											pid_p_500105_mRNA_3__end_processing	PID(NCI, BioCarta, Reactome)
											pid_p_500112_Maturation_of_Notch_precursor_via_proteolytic_cleavage	PID(NCI, BioCarta, Reactome)
											pid_p_500115_Receptor_ligand_binding_initiates_the_second_proteolytic_cleavage_of_Notch_receptor	PID(NCI, BioCarta, Reactome)
											pid_p_500116_A_third_proteolytic_cleavage_releases_NICD	PID(NCI, BioCarta, Reactome)
											pid_p_500128_Insulin_Synthesis_and_Processing	PID(NCI, BioCarta, Reactome)
											pid_p_500130_Activation_of_Chaperones_by_ATF6_alpha	PID(NCI, BioCarta, Reactome)
											pid_p_500131_Activation_of_Chaperones_by_IRE1alpha	PID(NCI, BioCarta, Reactome)
											pid_p_500132_PERK_regulated_gene_expression	PID(NCI, BioCarta, Reactome)
											pid_p_500133_Regulation_of_Insulin_like_Growth_Factor__IGF__Activity_by_Insulin_like_Growth_Factor_Binding_Proteins__IGFBPs_	PID(NCI, BioCarta, Reactome)
											pid_p_500134_Regulation_of_Insulin_Secretion	PID(NCI, BioCarta, Reactome)
											pid_p_500135_Inhibition_of_Insulin_Secretion_by_Adrenaline_Noradrenaline	PID(NCI, BioCarta, Reactome)
											pid_p_500136_Regulation_of_Insulin_Secretion_by_Acetylcholine	PID(NCI, BioCarta, Reactome)
											pid_p_500138_Regulation_of_Insulin_Secretion_by_Fatty_Acids_Bound_to_GPR40__FFAR1_	PID(NCI, BioCarta, Reactome)
											pid_p_500139_Regulation_of_Insulin_Secretion_by_Glucagon_like_Peptide_1	PID(NCI, BioCarta, Reactome)
											pid_p_500141_Synthesis__Secretion__and_Deacylation_of_Ghrelin	PID(NCI, BioCarta, Reactome)
											pid_p_500144_Electric_Transmission_Across_Gap_Junctions	PID(NCI, BioCarta, Reactome)
											pid_p_500146_Depolarization_of_the_Presynaptic_Terminal_Triggers_the_Opening_of_Calcium_Channels	PID(NCI, BioCarta, Reactome)
											pid_p_500148_Norepinephrine_Neurotransmitter_Release_Cycle	PID(NCI, BioCarta, Reactome)
											pid_p_500149_Serotonin_Neurotransmitter_Release_Cycle	PID(NCI, BioCarta, Reactome)
											pid_p_500150_Glutamate_Neurotransmitter_Release_Cycle	PID(NCI, BioCarta, Reactome)
											pid_p_500151_Dopamine_Neurotransmitter_Release_Cycle	PID(NCI, BioCarta, Reactome)
											pid_p_500152_Synthesis_of_Dopamine	PID(NCI, BioCarta, Reactome)
											pid_p_500153_Acetylcholine_Neurotransmitter_Release_Cycle	PID(NCI, BioCarta, Reactome)
											pid_p_500154_Neurotransmitter_Clearance_In_The_Synaptic_Cleft	PID(NCI, BioCarta, Reactome)
											pid_p_500155_Dopamine_clearance_from_the_synaptic_cleft	PID(NCI, BioCarta, Reactome)
											pid_p_500156_Enzymatic_degradation_of_dopamine_by_COMT	PID(NCI, BioCarta, Reactome)
											pid_p_500157_Enzymatic_degradation_of_Dopamine_by_monoamine_oxidase	PID(NCI, BioCarta, Reactome)
											pid_p_500158_Serotonin_clearance_from_the_synaptic_cleft	PID(NCI, BioCarta, Reactome)
											pid_p_500159_Metabolism_of_serotonin	PID(NCI, BioCarta, Reactome)
											pid_p_500161_Astrocytic_Glutamate_Glutamine_Uptake_And_Metabolism	PID(NCI, BioCarta, Reactome)
											pid_p_500166_Highly_calcium_permeable_nicotinic_acetylcholine_receptors	PID(NCI, BioCarta, Reactome)
											pid_p_500167_Highly_sodium_permeable_acetylcholine_nicotinic_receptors	PID(NCI, BioCarta, Reactome)
											pid_p_500169_Highly_calcium_permeable_postsynaptic_nicotinic_acetylcholine_receptors	PID(NCI, BioCarta, Reactome)
											pid_p_500171_Trafficking_of_AMPA_receptors	PID(NCI, BioCarta, Reactome)
											pid_p_500172_Trafficking_of_GluR2_containing_AMPA_receptors	PID(NCI, BioCarta, Reactome)
											pid_p_500173_Activation_of_AMPA_receptors	PID(NCI, BioCarta, Reactome)
											pid_p_500175_Unblocking_of_NMDA_receptor__glutamate_binding_and_activation	PID(NCI, BioCarta, Reactome)
											pid_p_500177_CREB_phophorylation_through_the_activation_of_Ras	PID(NCI, BioCarta, Reactome)
											pid_p_500178_Ras_activation_uopn_Ca2__infux_through_NMDA_receptor	PID(NCI, BioCarta, Reactome)
											pid_p_500179_RSK_activation	PID(NCI, BioCarta, Reactome)
											pid_p_500180_CREB_phosphorylation_through_the_activation_of_Adenylate_Cyclase	PID(NCI, BioCarta, Reactome)
											pid_p_500181_CREB_phosphorylation_through_the_activation_of_CaMKII	PID(NCI, BioCarta, Reactome)
											pid_p_500182_CREB_phosphorylation_through_the_activation_of_CaMKK	PID(NCI, BioCarta, Reactome)
											pid_p_500183_Activation_of_CaMK_IV	PID(NCI, BioCarta, Reactome)
											pid_p_500186_Activation_of_Na_permeable_Kainate_Receptors	PID(NCI, BioCarta, Reactome)
											pid_p_500187_Activation_of_Ca_permeable_Kainate_Receptor	PID(NCI, BioCarta, Reactome)
											pid_p_500188_Presynaptic_function_of_Kainate_receptors	PID(NCI, BioCarta, Reactome)
											pid_p_500190_Striated_Muscle_Contraction	PID(NCI, BioCarta, Reactome)
											pid_p_500191_Smooth_Muscle_Contraction	PID(NCI, BioCarta, Reactome)
											pid_p_500195_Endogenous_sterols	PID(NCI, BioCarta, Reactome)
											pid_p_500196_Sterols_are_12_hydroxylated_by_CYP8B1	PID(NCI, BioCarta, Reactome)
											pid_p_500197_Xenobiotics	PID(NCI, BioCarta, Reactome)
											pid_p_500198_Aromatic_amines_can_be_N_hydroxylated_or_N_dealkylated_by_CYP1A2	PID(NCI, BioCarta, Reactome)
											pid_p_500199_CYP2E1_reactions	PID(NCI, BioCarta, Reactome)
											pid_p_500200_Fatty_acids	PID(NCI, BioCarta, Reactome)
											pid_p_500201_Eicosanoids	PID(NCI, BioCarta, Reactome)
											pid_p_500202_Vitamins	PID(NCI, BioCarta, Reactome)
											pid_p_500203_Miscellaneous_substrates	PID(NCI, BioCarta, Reactome)
											pid_p_500204_FMO_oxidizes_nucleophiles	PID(NCI, BioCarta, Reactome)
											pid_p_500205_COX_reactions	PID(NCI, BioCarta, Reactome)
											pid_p_500207_Monoamines_are_oxidized_to_aldehydes_by_MAOA_and_MAOB__producing_NH3_and_H2O2	PID(NCI, BioCarta, Reactome)
											pid_p_500208_Polyamines_are_oxidized_to_amines__aldehydes_and_H2O2_by_PAOs	PID(NCI, BioCarta, Reactome)
											pid_p_500209_Ethanol_oxidation	PID(NCI, BioCarta, Reactome)
											pid_p_500211_Glucuronidation	PID(NCI, BioCarta, Reactome)
											pid_p_500212_Formation_of_the_active_cofactor__UDP_glucuronate	PID(NCI, BioCarta, Reactome)
											pid_p_500213_Cytosolic_sulfonation_of_small_molecules	PID(NCI, BioCarta, Reactome)
											pid_p_500214_Acetylation	PID(NCI, BioCarta, Reactome)
											pid_p_500215_Methylation	PID(NCI, BioCarta, Reactome)
											pid_p_500216_Glutathione_conjugation	PID(NCI, BioCarta, Reactome)
											pid_p_500217_Glutathione_synthesis	PID(NCI, BioCarta, Reactome)
											pid_p_500220_Conjugation_of_benzoate_with_glycine	PID(NCI, BioCarta, Reactome)
											pid_p_500221_Conjugation_of_phenylacetate_with_glutamine	PID(NCI, BioCarta, Reactome)
											pid_p_500222_Conjugation_of_salicylate_with_glycine	PID(NCI, BioCarta, Reactome)
											pid_p_500224_Transport_of_nucleosides_and_free_purine_and_pyrimidine_bases_across_the_plasma_membrane	PID(NCI, BioCarta, Reactome)
											pid_p_500226_Purine_ribonucleoside_monophosphate_biosynthesis	PID(NCI, BioCarta, Reactome)
											pid_p_500227_Purine_salvage	PID(NCI, BioCarta, Reactome)
											pid_p_500228_Purine_catabolism	PID(NCI, BioCarta, Reactome)
											pid_p_500230_Pyrimidine_biosynthesis	PID(NCI, BioCarta, Reactome)
											pid_p_500231_Pyrimidine_salvage_reactions	PID(NCI, BioCarta, Reactome)
											pid_p_500232_Pyrimidine_catabolism	PID(NCI, BioCarta, Reactome)
											pid_p_500233_Synthesis_and_interconversion_of_nucleotide_di__and_triphosphates	PID(NCI, BioCarta, Reactome)
											pid_p_500237_FGFR1b_ligand_binding_and_activation	PID(NCI, BioCarta, Reactome)
											pid_p_500238_FGFR1c_ligand_binding_and_activation	PID(NCI, BioCarta, Reactome)
											pid_p_500239_FGFR1c_and_Klotho_ligand_binding_and_activation	PID(NCI, BioCarta, Reactome)
											pid_p_500241_FGFR2b_ligand_binding_and_activation	PID(NCI, BioCarta, Reactome)
											pid_p_500242_FGFR2c_ligand_binding_and_activation	PID(NCI, BioCarta, Reactome)
											pid_p_500244_FGFR3b_ligand_binding_and_activation	PID(NCI, BioCarta, Reactome)
											pid_p_500245_FGFR3c_ligand_binding_and_activation	PID(NCI, BioCarta, Reactome)
											pid_p_500246_FGFR4_ligand_binding_and_activation	PID(NCI, BioCarta, Reactome)
											pid_p_500248_FRS2_mediated_cascade	PID(NCI, BioCarta, Reactome)
											pid_p_500249_Phospholipase_C_mediated_cascade	PID(NCI, BioCarta, Reactome)
											pid_p_500250_SHC_mediated_cascade	PID(NCI, BioCarta, Reactome)
											pid_p_500251_PI_3K_cascade	PID(NCI, BioCarta, Reactome)
											pid_p_500257_TRAIL__signaling	PID(NCI, BioCarta, Reactome)
											pid_p_500259_Activation__myristolyation_of_BID_and_translocation_to_mitochondria	PID(NCI, BioCarta, Reactome)
											pid_p_500261_Activation_of_BAD_and_translocation_to_mitochondria_	PID(NCI, BioCarta, Reactome)
											pid_p_500262_Activation_of_BIM_and_translocation_to_mitochondria_	PID(NCI, BioCarta, Reactome)
											pid_p_500263_Activation_of_BMF_and_translocation_to_mitochondria	PID(NCI, BioCarta, Reactome)
											pid_p_500267_Activation_of_caspases_through_apoptosome_mediated_cleavage	PID(NCI, BioCarta, Reactome)
											pid_p_500270_Apoptotic_cleavage_of_cellular_proteins	PID(NCI, BioCarta, Reactome)
											pid_p_500271_Caspase_mediated_cleavage_of_cytoskeletal_proteins	PID(NCI, BioCarta, Reactome)
											pid_p_500272_Apoptotic_cleavage_of_cell_adhesion__proteins	PID(NCI, BioCarta, Reactome)
											pid_p_500273_Breakdown_of_the_nuclear_lamina	PID(NCI, BioCarta, Reactome)
											pid_p_500275_Activation_of_DNA_fragmentation_factor	PID(NCI, BioCarta, Reactome)
											pid_p_500276_Stimulation_of_the_cell_death_response_by_PAK_2p34	PID(NCI, BioCarta, Reactome)
											pid_p_500278_Regulation_of_activated_PAK_2p34_by_proteasome_mediated_degradation	PID(NCI, BioCarta, Reactome)
											pid_p_500280_Role_of_DCC_in_regulating_apoptosis	PID(NCI, BioCarta, Reactome)
											pid_p_500282_Respiratory_electron_transport	PID(NCI, BioCarta, Reactome)
											pid_p_500283_Formation_of_ATP_by_chemiosmotic_coupling	PID(NCI, BioCarta, Reactome)
											pid_p_500291_ADP_signalling_through_P2Y_purinoceptor_12	PID(NCI, BioCarta, Reactome)
											pid_p_500292_ADP_signalling_through_P2Y_purinoceptor_1	PID(NCI, BioCarta, Reactome)
											pid_p_500293_Thromboxane_signalling_through_TP_receptor	PID(NCI, BioCarta, Reactome)
											pid_p_500294_GPVI_mediated_activation_cascade	PID(NCI, BioCarta, Reactome)
											pid_p_500295_Effects_of_PIP2_hydrolysis	PID(NCI, BioCarta, Reactome)
											pid_p_500296_Arachidonate_production_from_DAG	PID(NCI, BioCarta, Reactome)
											pid_p_500297_Response_to_elevated_platelet_cytosolic_Ca2_	PID(NCI, BioCarta, Reactome)
											pid_p_500301_Extrinsic_Pathway	PID(NCI, BioCarta, Reactome)
											pid_p_500302_Intrinsic_Pathway	PID(NCI, BioCarta, Reactome)
											pid_p_500303_Common_Pathway	PID(NCI, BioCarta, Reactome)
											pid_p_500304_Dissolution_of_Fibrin_Clot	PID(NCI, BioCarta, Reactome)
											pid_p_500305_Cell_surface_interactions_at_the_vascular_wall	PID(NCI, BioCarta, Reactome)
											pid_p_500306_Tie2_Signaling	PID(NCI, BioCarta, Reactome)
											pid_p_500307_PECAM1_interactions	PID(NCI, BioCarta, Reactome)
											pid_p_500308_Basigin_interactions	PID(NCI, BioCarta, Reactome)
											pid_p_500310_Degradation_of_beta_catenin_by_the_destruction_complex	PID(NCI, BioCarta, Reactome)
											pid_p_500311_Beta_catenin_phosphorylation_cascade	PID(NCI, BioCarta, Reactome)
											pid_p_500315_p53_Dependent_G1_DNA_Damage_Response	PID(NCI, BioCarta, Reactome)
											pid_p_500316_Stabilization_of_p53	PID(NCI, BioCarta, Reactome)
											pid_p_500317_Autodegradation_of_the_E3_ubiquitin_ligase_COP1	PID(NCI, BioCarta, Reactome)
											pid_p_500318_Chk1_Chk2_Cds1__mediated_inactivation_of_Cyclin_B_Cdk1_complex	PID(NCI, BioCarta, Reactome)
											pid_p_500319_Activation_of_ATR_in_response_to_replication_stress	PID(NCI, BioCarta, Reactome)
											pid_p_500331_ABC_family_proteins_mediated_transport	PID(NCI, BioCarta, Reactome)
											pid_p_500333_Transport_of_inorganic_cations_anions_and_amino_acids_oligopeptides	PID(NCI, BioCarta, Reactome)
											pid_p_500334_Bicarbonate_transporters	PID(NCI, BioCarta, Reactome)
											pid_p_500335_Sodium_Calcium_exchangers	PID(NCI, BioCarta, Reactome)
											pid_p_500336_Sodium_Proton_exchangers	PID(NCI, BioCarta, Reactome)
											pid_p_500337_Cation_coupled_Chloride_cotransporters	PID(NCI, BioCarta, Reactome)
											pid_p_500338_Multifunctional_anion_exchangers	PID(NCI, BioCarta, Reactome)
											pid_p_500339_Sodium_coupled_phosphate_cotransporters	PID(NCI, BioCarta, Reactome)
											pid_p_500340_Type_II_Na__Pi_cotransporters	PID(NCI, BioCarta, Reactome)
											pid_p_500341_Amino_acid_transport_across_the_plasma_membrane	PID(NCI, BioCarta, Reactome)
											pid_p_500342_Organic_anion_transporters	PID(NCI, BioCarta, Reactome)
											pid_p_500343_Proton_coupled_neutral_amino_acid_transporters	PID(NCI, BioCarta, Reactome)
											pid_p_500344_Proton_oligonucleotide_cotransporters	PID(NCI, BioCarta, Reactome)
											pid_p_500345_Hexose_transport	PID(NCI, BioCarta, Reactome)
											pid_p_500346_Glucose_transport	PID(NCI, BioCarta, Reactome)
											pid_p_500347_Regulation_of_Glucokinase_by_Glucokinase_Regulatory_Protein	PID(NCI, BioCarta, Reactome)
											pid_p_500348_Transport_of_glucose_and_other_sugars__bile_salts_and_organic_acids__metal_ions_and_amine_compounds	PID(NCI, BioCarta, Reactome)
											pid_p_500349_Facilitative_Na__independent_glucose_transporters	PID(NCI, BioCarta, Reactome)
											pid_p_500350_Class_II_GLUTs	PID(NCI, BioCarta, Reactome)
											pid_p_500351_Na__dependent_glucose_transporters	PID(NCI, BioCarta, Reactome)
											pid_p_500352_Inositol_transporters	PID(NCI, BioCarta, Reactome)
											pid_p_500353_Metal_ion_SLC_transporters	PID(NCI, BioCarta, Reactome)
											pid_p_500355_Zinc_efflux_and_compartmentalization_by_the_SLC30_family	PID(NCI, BioCarta, Reactome)
											pid_p_500356_Zinc_influx_into_cells_by_the_SLC39_gene_family	PID(NCI, BioCarta, Reactome)
											pid_p_500357_Na__Cl__dependent_neurotransmitter_transporters	PID(NCI, BioCarta, Reactome)
											pid_p_500358_Rhesus_glycoproteins_mediate_ammonium_transport_	PID(NCI, BioCarta, Reactome)
											pid_p_500360_Organic_cation_transport	PID(NCI, BioCarta, Reactome)
											pid_p_500361_Organic_anion_transport	PID(NCI, BioCarta, Reactome)
											pid_p_500362_Transport_of_vitamins__nucleosides__and_related_molecules	PID(NCI, BioCarta, Reactome)
											pid_p_500363_Transport_of_nucleotide_sugars	PID(NCI, BioCarta, Reactome)
											pid_p_500366_MicroRNA__miRNA__Biogenesis	PID(NCI, BioCarta, Reactome)
											pid_p_500369_APC_Cdc20_mediated_degradation_of_Nek2A	PID(NCI, BioCarta, Reactome)
											pid_p_500372_SCF_Skp2__mediated_degradation_of_p27_p21	PID(NCI, BioCarta, Reactome)
											pid_p_500375_Cyclin_A_Cdk2_associated_events_at_S_phase_entry	PID(NCI, BioCarta, Reactome)
											pid_p_500377_Unwinding_of_DNA	PID(NCI, BioCarta, Reactome)
											pid_p_500379_Polo_like_kinase_mediated_events	PID(NCI, BioCarta, Reactome)
											pid_p_500381_Recruitment_of_mitotic_centrosome_proteins_and_complexes	PID(NCI, BioCarta, Reactome)
											pid_p_500382_Recruitment_of_NuMA_to_mitotic_centrosomes	PID(NCI, BioCarta, Reactome)
											pid_p_500384_Loss_of_Nlp_from_mitotic_centrosomes	PID(NCI, BioCarta, Reactome)
											pid_p_500391_Regulation_of_APC_C_activators_between_G1_S_and_early_anaphase	PID(NCI, BioCarta, Reactome)
											pid_p_500392_Phosphorylation_of_Emi1	PID(NCI, BioCarta, Reactome)
											pid_p_500393_SCF_beta_TrCP_mediated_degradation_of_Emi1	PID(NCI, BioCarta, Reactome)
											pid_p_500395_Phosphorylation_of_the_APC_C	PID(NCI, BioCarta, Reactome)
											pid_p_500397_APC_C_Cdc20_mediated_degradation_of_Cyclin_B	PID(NCI, BioCarta, Reactome)
											pid_p_500398_APC_C_Cdc20_mediated_degradation_of_Securin	PID(NCI, BioCarta, Reactome)
											pid_p_500399_Conversion_from_APC_C_Cdc20_to_APC_C_Cdh1_in_late_anaphase	PID(NCI, BioCarta, Reactome)
											pid_p_500400_APC_C_Cdh1_mediated_degradation_of_Cdc20_and_other_APC_C_Cdh1_targeted_proteins_in_late_mitosis_early_G1	PID(NCI, BioCarta, Reactome)
											pid_p_500401_Autodegradation_of_Cdh1_by_Cdh1_APC_C	PID(NCI, BioCarta, Reactome)
											pid_p_500428_Class_B_2__Secretin_family_receptors_	PID(NCI, BioCarta, Reactome)
											pid_p_500433_G_alpha__s__signalling_events	PID(NCI, BioCarta, Reactome)
											pid_p_500434_G_alpha__i__signalling_events	PID(NCI, BioCarta, Reactome)
											pid_p_500435_G_alpha__z__signalling_events	PID(NCI, BioCarta, Reactome)
											pid_p_500436_G_alpha__q__signalling_events	PID(NCI, BioCarta, Reactome)
											pid_p_500437_G_alpha__12_13__signalling_events	PID(NCI, BioCarta, Reactome)
											pid_p_500439_G_beta_gamma_signalling_through_PI3Kgamma	PID(NCI, BioCarta, Reactome)
											pid_p_500440_G_beta_gamma_signalling_through_PLC_beta	PID(NCI, BioCarta, Reactome)
											pid_p_500445_MyD88_cascade	PID(NCI, BioCarta, Reactome)
											pid_p_500447_Viral_dsRNA_TLR3_TRIF_Complex_Activates_TBK1_IKK_epsilon	PID(NCI, BioCarta, Reactome)
											pid_p_500448_Viral_dsRNA_TLR3_TRIF_Complex_Activates_RIP1	PID(NCI, BioCarta, Reactome)
											pid_p_500449_TRAF6_Mediated_Induction_of_the_antiviral_cytokine_IFN_alpha_beta_cascade	PID(NCI, BioCarta, Reactome)
											pid_p_500450_human_TAK1_activates_NFkB_by_phosphorylation_and_activation_of_IKKs_complex	PID(NCI, BioCarta, Reactome)
											pid_p_500452_JNK__c_Jun_kinases__phosphorylation_and__activation_mediated_by_activated_human_TAK1	PID(NCI, BioCarta, Reactome)
											pid_p_500453_activated_TAK1_mediates_p38_MAPK_activation	PID(NCI, BioCarta, Reactome)
											pid_p_500455_ERK_MAPK_targets	PID(NCI, BioCarta, Reactome)
											pid_p_500456_ERKs_are_inactivated	PID(NCI, BioCarta, Reactome)
											pid_p_500457_CREB_phosphorylation	PID(NCI, BioCarta, Reactome)
											pid_p_500458_Activation_of_the_AP_1_family_of_transcription_factors	PID(NCI, BioCarta, Reactome)
											pid_p_500461_Toll_Like_Receptor_9__TLR9__Cascade	PID(NCI, BioCarta, Reactome)
											pid_p_500462_Toll_Like_Receptor_4__TLR4__Cascade	PID(NCI, BioCarta, Reactome)
											pid_p_500465_TRAM_Cascade	PID(NCI, BioCarta, Reactome)
											pid_p_500470_Initial_triggering_of_complement	PID(NCI, BioCarta, Reactome)
											pid_p_500473_Classical_antibody_mediated_complement_activation	PID(NCI, BioCarta, Reactome)
											pid_p_500474_Alternative_complement_activation	PID(NCI, BioCarta, Reactome)
											pid_p_500476_Activation_of_C3_and_C5	PID(NCI, BioCarta, Reactome)
											pid_p_500479_Phosphorylation_of_CD3_and_TCR_zeta_chains	PID(NCI, BioCarta, Reactome)
											pid_p_500480_Translocation_of_ZAP_70_to_Immunological_synapse	PID(NCI, BioCarta, Reactome)
											pid_p_500481_Generation_of_second_messenger_molecules	PID(NCI, BioCarta, Reactome)
											pid_p_500482_Downstream_TCR_signaling	PID(NCI, BioCarta, Reactome)
											pid_p_500484_CD28_co_stimulation	PID(NCI, BioCarta, Reactome)
											pid_p_500485_CD28_dependent_PI3K_Akt_signaling	PID(NCI, BioCarta, Reactome)
											pid_p_500486_CD28_dependent_Vav1_pathway	PID(NCI, BioCarta, Reactome)
											pid_p_500487_CTLA4_inhibitory_signaling	PID(NCI, BioCarta, Reactome)
											pid_p_500488_PD_1_signaling	PID(NCI, BioCarta, Reactome)
											pid_p_500490_Interleukin_1_signaling	PID(NCI, BioCarta, Reactome)
											pid_p_500491_Cdc20_Phospho_APC_C_mediated_degradation_of_Cyclin_A	PID(NCI, BioCarta, Reactome)
											pid_p_500492_Signaling_by_Insulin_receptor	PID(NCI, BioCarta, Reactome)
											pid_p_500495_SHC_activation	PID(NCI, BioCarta, Reactome)
											pid_p_500496_SHC_mediated_signalling	PID(NCI, BioCarta, Reactome)
											pid_p_500498_IRS_activation	PID(NCI, BioCarta, Reactome)
											pid_p_500502_Regulation_of_AMPK_activity_via_LKB1	PID(NCI, BioCarta, Reactome)
											pid_p_500503_Regulation_of_Rheb_GTPase_activity_by_AMPK	PID(NCI, BioCarta, Reactome)
											pid_p_500504_SOS_mediated_signalling	PID(NCI, BioCarta, Reactome)
											pid_p_500505_Signal_attenuation	PID(NCI, BioCarta, Reactome)
											pid_p_500506_Insulin_receptor_recycling	PID(NCI, BioCarta, Reactome)
											pid_p_500507_PLC_mediated_hydrolysis_of_PIP2	PID(NCI, BioCarta, Reactome)
											pid_p_500508_Signaling_by_PDGF	PID(NCI, BioCarta, Reactome)
											pid_p_500509_Down_stream_signal_transduction	PID(NCI, BioCarta, Reactome)
											pid_p_500510_Signaling_by_EGFR	PID(NCI, BioCarta, Reactome)
											pid_p_500511_EGFR_interacts_with_phospholipase_C_gamma	PID(NCI, BioCarta, Reactome)
											pid_p_500512_Grb2_events_in_EGFR_signaling	PID(NCI, BioCarta, Reactome)
											pid_p_500513_Shc_events_in_EGFR_signaling	PID(NCI, BioCarta, Reactome)
											pid_p_500514_Gab1_signalosome	PID(NCI, BioCarta, Reactome)
											pid_p_500515_EGFR_downregulation	PID(NCI, BioCarta, Reactome)
											pid_p_500516_Amino_acid_and_oligopeptide_SLC_transporters	PID(NCI, BioCarta, Reactome)
											pid_p_500517_Amine_compound_SLC_transporters	PID(NCI, BioCarta, Reactome)
											pid_p_500522_Regulation_of_gene_expression_in_beta_cells	PID(NCI, BioCarta, Reactome)
											pid_p_500523_AKT_mediated_inactivation_of_FOXO1A	PID(NCI, BioCarta, Reactome)
											pid_p_500526_L13a_mediated_translational_silencing_of_Ceruloplasmin_expression	PID(NCI, BioCarta, Reactome)
											pid_p_500527_Eukaryotic_Translation_Elongation	PID(NCI, BioCarta, Reactome)
											pid_p_500528_Peptide_chain_elongation	PID(NCI, BioCarta, Reactome)
											pid_p_500540_Gamma_carboxylation__transport__and_amino_terminal_cleavage_of_proteins	PID(NCI, BioCarta, Reactome)
											pid_p_500541_Gamma_carboxylation_of_protein_precursors	PID(NCI, BioCarta, Reactome)
											pid_p_500543_Removal_of_aminoterminal_propeptides_from_gamma_carboxylated_proteins	PID(NCI, BioCarta, Reactome)
											pid_p_500544_Hypusine_synthesis_from_eIF5A_lysine	PID(NCI, BioCarta, Reactome)
											pid_p_500545_Synthesis_of_dolichol_phosphate_mannose	PID(NCI, BioCarta, Reactome)
											pid_p_500546_Synthesis_of_glycosylphosphatidylinositol__GPI_	PID(NCI, BioCarta, Reactome)
											pid_p_500547_Attachment_of_GPI_anchor_to_uPAR	PID(NCI, BioCarta, Reactome)
											pid_p_500548_N_linked_glycosylation	PID(NCI, BioCarta, Reactome)
											pid_p_500549_Biosynthesis_of_the_N_glycan_precursor__dolichol_lipid_linked_oligosaccharide__LLO__and_transfer_to_a_nascent_protein	PID(NCI, BioCarta, Reactome)
											pid_p_500551_Synthesis_of_Dolichyl_phosphate	PID(NCI, BioCarta, Reactome)
											pid_p_500552_Synthesis_of_UDP_N_acetyl_glucosamine	PID(NCI, BioCarta, Reactome)
											pid_p_500553_Synthesis_of_GDP_mannose	PID(NCI, BioCarta, Reactome)
											pid_p_500554_Synthesis_of_dolichyl_phosphate_glucose	PID(NCI, BioCarta, Reactome)
											pid_p_500556_CDO_in_myogenesis	PID(NCI, BioCarta, Reactome)
											pid_p_500558_Regulation_of_activated_PAK_2p34_by_proteasome_mediated_degradation1	PID(NCI, BioCarta, Reactome)
											pid_p_500560_Rho_GTPase_cycle	PID(NCI, BioCarta, Reactome)
											pid_p_500564_RNA_Polymerase_II_Promoter_Escape	PID(NCI, BioCarta, Reactome)
											pid_p_500565_RNA_Pol_II_CTD_phosphorylation_and_interaction_with_CE	PID(NCI, BioCarta, Reactome)
											pid_p_500567_Formation_of_the_Early_Elongation_Complex	PID(NCI, BioCarta, Reactome)
											pid_p_500568_Formation_of_RNA_Pol_II_elongation_complex_	PID(NCI, BioCarta, Reactome)
											pid_p_500570_Cleavage_of_Growing_Transcript_in_the_Termination_Region_	PID(NCI, BioCarta, Reactome)
											pid_p_500574_RNA_Polymerase_I_Promoter_Opening	PID(NCI, BioCarta, Reactome)
											pid_p_500575_RNA_Polymerase_I_Transcription_Initiation	PID(NCI, BioCarta, Reactome)
											pid_p_500579_RNA_Polymerase_III_Abortive_And_Retractive_Initiation	PID(NCI, BioCarta, Reactome)
											pid_p_500585_RNA_Polymerase_III_Transcription_Termination	PID(NCI, BioCarta, Reactome)
											pid_p_500590_Signaling_by_TGF_beta	PID(NCI, BioCarta, Reactome)
											pid_p_500592_Signaling_by_BMP	PID(NCI, BioCarta, Reactome)
											pid_p_500595_Vitamin_C__ascorbate__metabolism	PID(NCI, BioCarta, Reactome)
											pid_p_500596_Vitamin_B1__thiamin__metabolism	PID(NCI, BioCarta, Reactome)
											pid_p_500597_Vitamin_B5__pantothenate__metabolism	PID(NCI, BioCarta, Reactome)
											pid_p_500598_Coenzyme_A_biosynthesis	PID(NCI, BioCarta, Reactome)
											pid_p_500599_Biotin_metabolism	PID(NCI, BioCarta, Reactome)
											pid_p_500600_Vitamin_D__calciferol__metabolism	PID(NCI, BioCarta, Reactome)
											pid_p_500601_Activated_AMPK_stimulates_fatty_acid_oxidation_in_muscle	PID(NCI, BioCarta, Reactome)
											pid_p_500602_Import_of_palmitoyl_CoA_into_the_mitochondrial_matrix	PID(NCI, BioCarta, Reactome)
											pid_p_500605_NGF_processing	PID(NCI, BioCarta, Reactome)
											pid_p_500609_NRAGE_signals_death_through_JNK	PID(NCI, BioCarta, Reactome)
											pid_p_500610_NRIF_signals_cell_death_from_the_nucleus	PID(NCI, BioCarta, Reactome)
											pid_p_500611_NADE_modulates_death_signalling	PID(NCI, BioCarta, Reactome)
											pid_p_500614_p75NTR_recruits_signalling_complexes	PID(NCI, BioCarta, Reactome)
											pid_p_500615_NF_kB_is_activated_and_signals_survival	PID(NCI, BioCarta, Reactome)
											pid_p_500616_Ceramide_signalling	PID(NCI, BioCarta, Reactome)
											pid_p_500618_Axonal_growth_stimulation	PID(NCI, BioCarta, Reactome)
											pid_p_500619_Axonal_growth_inhibition__RHOA_activation_	PID(NCI, BioCarta, Reactome)
											pid_p_500620_Regulated_proteolysis_of_p75NTR	PID(NCI, BioCarta, Reactome)
											pid_p_500623_TRKA_activation_by_NGF	PID(NCI, BioCarta, Reactome)
											pid_p_500624_NGF_independant_TRKA_activation	PID(NCI, BioCarta, Reactome)
											pid_p_500626_Signalling_to_RAS	PID(NCI, BioCarta, Reactome)
											pid_p_500627_p38MAPK_events	PID(NCI, BioCarta, Reactome)
											pid_p_500628_Signalling_to_p38_via_RIT_and_RIN	PID(NCI, BioCarta, Reactome)
											pid_p_500630_Frs2_mediated_activation	PID(NCI, BioCarta, Reactome)
											pid_p_500631_ARMS_mediated_activation	PID(NCI, BioCarta, Reactome)
											pid_p_500632_PLC_gamma1_signalling	PID(NCI, BioCarta, Reactome)
											pid_p_500634_Calmodulin_induced_events	PID(NCI, BioCarta, Reactome)
											pid_p_500635_PKA_mediated_phosphorylation_of_CREB	PID(NCI, BioCarta, Reactome)
											pid_p_500636_PKA_activation	PID(NCI, BioCarta, Reactome)
											pid_p_500637_CaMK_IV_mediated_phosphorylation_of_CREB	PID(NCI, BioCarta, Reactome)
											pid_p_500638_Cam_PDE_1_activation	PID(NCI, BioCarta, Reactome)
											pid_p_500639_PI3K_AKT_signalling	PID(NCI, BioCarta, Reactome)
											pid_p_500640_AKT_phosphorylates_targets_in_the_cytosol	PID(NCI, BioCarta, Reactome)
											pid_p_500641_AKT_phosphorylates_targets_in_the_nucleus	PID(NCI, BioCarta, Reactome)
											pid_p_500642_Negative_regulation_of_the_PI3K_AKT_network	PID(NCI, BioCarta, Reactome)
											pid_p_500643_Signalling_to_STAT3	PID(NCI, BioCarta, Reactome)
											pid_p_500644_Signalling_to_ERK5	PID(NCI, BioCarta, Reactome)
											pid_p_500645_Retrograde_neurotrophin_signalling	PID(NCI, BioCarta, Reactome)
											pid_p_500655_Processing_of_Capped_Intron_Containing_Pre_mRNA	PID(NCI, BioCarta, Reactome)
											pid_p_500660_Cytosolic_tRNA_aminoacylation	PID(NCI, BioCarta, Reactome)
											pid_p_500661_Mitochondrial_tRNA_aminoacylation	PID(NCI, BioCarta, Reactome)
											pid_p_500667_Telomere_Extension_By_Telomerase	PID(NCI, BioCarta, Reactome)
											pid_p_500669_Telomere_C_strand_synthesis_initiation	PID(NCI, BioCarta, Reactome)
											pid_p_500671_Processive_synthesis_on_the_C_strand_of_the_telomere	PID(NCI, BioCarta, Reactome)
											pid_p_500672_Removal_of_the_Flap_Intermediate_from_the_C_strand	PID(NCI, BioCarta, Reactome)
											pid_p_500675_Digestion_of_dietary_carbohydrate	PID(NCI, BioCarta, Reactome)
											pid_p_500677_Glycolysis	PID(NCI, BioCarta, Reactome)
											pid_p_500678_Gluconeogenesis	PID(NCI, BioCarta, Reactome)
											pid_p_500679_Glycogen_synthesis	PID(NCI, BioCarta, Reactome)
											pid_p_500680_Glycogen_breakdown__glycogenolysis_	PID(NCI, BioCarta, Reactome)
											pid_p_500681_Fructose_catabolism	PID(NCI, BioCarta, Reactome)
											pid_p_500682_Galactose_catabolism	PID(NCI, BioCarta, Reactome)
											pid_p_500683_Pentose_phosphate_pathway__hexose_monophosphate_shunt_	PID(NCI, BioCarta, Reactome)
											pid_p_500684__5_Phosphoribose_1_diphosphate_biosynthesis	PID(NCI, BioCarta, Reactome)
											pid_p_500687_Transport_of_Ribonucleoproteins_into_the_Host_Nucleus	PID(NCI, BioCarta, Reactome)
											pid_p_500689_vRNP_Assembly	PID(NCI, BioCarta, Reactome)
											pid_p_500690_Viral_Messenger_RNA_Synthesis	PID(NCI, BioCarta, Reactome)
											pid_p_500691_cRNA_Synthesis	PID(NCI, BioCarta, Reactome)
											pid_p_500692_vRNA_Synthesis	PID(NCI, BioCarta, Reactome)
											pid_p_500693_Viral_mRNA_Translation	PID(NCI, BioCarta, Reactome)
											pid_p_500695_Viral_RNP_Complexes_in_the_Host_Cell_Nucleus	PID(NCI, BioCarta, Reactome)
											pid_p_500696_NEP_NS2_Interacts_with_the_Cellular_Export_Machinery	PID(NCI, BioCarta, Reactome)
											pid_p_500697_Assembly_of_Viral_Components_at_the_Budding_Site	PID(NCI, BioCarta, Reactome)
											pid_p_500701_Release	PID(NCI, BioCarta, Reactome)
											pid_p_500704_Pyrophosphate_hydrolysis	PID(NCI, BioCarta, Reactome)
											pid_p_500710_C6_deamination_of_adenosine	PID(NCI, BioCarta, Reactome)
											pid_p_500712_Regulation_of_pyruvate_dehydrogenase__PDH__complex	PID(NCI, BioCarta, Reactome)
											pid_p_500713_Citric_acid_cycle__TCA_cycle_	PID(NCI, BioCarta, Reactome)
											pid_p_500714_Integration_of_energy_metabolism	PID(NCI, BioCarta, Reactome)
											pid_p_500715_Glucagon_signaling_in_metabolic_regulation	PID(NCI, BioCarta, Reactome)
											pid_p_500716_PKA_activation_in_glucagon_signalling	PID(NCI, BioCarta, Reactome)
											pid_p_500717_PKA_mediated_phosphorylation_of_key_metabolic_factors	PID(NCI, BioCarta, Reactome)
											pid_p_500718_Insulin_effects_increased_synthesis_of_Xylulose_5_Phosphate	PID(NCI, BioCarta, Reactome)
											pid_p_500719_AMPK_inhibits_chREBP_transcriptional_activation_activity	PID(NCI, BioCarta, Reactome)
											pid_p_500720_PP2A_mediated_dephosphorylation_of_key_metabolic_factors	PID(NCI, BioCarta, Reactome)
											pid_p_500724_Early_Phase_of_HIV_Life_Cycle	PID(NCI, BioCarta, Reactome)
											pid_p_500728_Minus_strand_DNA_synthesis	PID(NCI, BioCarta, Reactome)
											pid_p_500729_Plus_strand_DNA_synthesis	PID(NCI, BioCarta, Reactome)
											pid_p_500730_Integration_of_provirus	PID(NCI, BioCarta, Reactome)
											pid_p_500731_Integration_of_viral_DNA_into_host_genomic_DNA	PID(NCI, BioCarta, Reactome)
											pid_p_500732__2_LTR_circle_formation	PID(NCI, BioCarta, Reactome)
											pid_p_500735_Transcription_of_the_HIV_genome	PID(NCI, BioCarta, Reactome)
											pid_p_500737_RNA_Polymerase_II_HIV_1_Promoter_Escape	PID(NCI, BioCarta, Reactome)
											pid_p_500738_RNA_Pol_II_CTD_phosphorylation_and_interaction_with_CE1	PID(NCI, BioCarta, Reactome)
											pid_p_500740_Formation_of_the_HIV_1_Early_Elongation_Complex	PID(NCI, BioCarta, Reactome)
											pid_p_500741_Formation_of_HIV_1_elongation_complex_containing_HIV_1_Tat	PID(NCI, BioCarta, Reactome)
											pid_p_500742_Formation_of_HIV_1_elongation_complex_in_the_absence_of_HIV_1_Tat	PID(NCI, BioCarta, Reactome)
											pid_p_500744_Rev_mediated_nuclear_export_of_HIV_1_RNA	PID(NCI, BioCarta, Reactome)
											pid_p_500750_Nuclear_import_of_Rev_protein	PID(NCI, BioCarta, Reactome)
											pid_p_500751_APOBEC3G_mediated_resistance_to_HIV_1_infection	PID(NCI, BioCarta, Reactome)
											pid_p_500752_Vif_mediated_degradation_of_APOBEC3G	PID(NCI, BioCarta, Reactome)
											pid_p_500761_Vpu_mediated_degradation_of_CD4	PID(NCI, BioCarta, Reactome)
											pid_p_500764_Catecholamine_biosynthesis	PID(NCI, BioCarta, Reactome)
											pid_p_500765_Thyroxine_biosynthesis	PID(NCI, BioCarta, Reactome)
											pid_p_500766_Regulation_of_thyroid_hormone_activity	PID(NCI, BioCarta, Reactome)
											pid_p_500767_Serotonin_and_melatonin_biosynthesis	PID(NCI, BioCarta, Reactome)
											pid_p_500768_Peptide_hormone_biosynthesis	PID(NCI, BioCarta, Reactome)
											pid_p_500770_Prostanoid_metabolism	PID(NCI, BioCarta, Reactome)
											pid_p_500771_Leukotriene_synthesis	PID(NCI, BioCarta, Reactome)
											pid_p_500773_Pregnenolone_biosynthesis	PID(NCI, BioCarta, Reactome)
											pid_p_500774_Glucocorticoid_biosynthesis	PID(NCI, BioCarta, Reactome)
											pid_p_500775_Mineralocorticoid_biosynthesis	PID(NCI, BioCarta, Reactome)
											pid_p_500776_Androgen_biosynthesis	PID(NCI, BioCarta, Reactome)
											pid_p_500777_Estrogen_biosynthesis	PID(NCI, BioCarta, Reactome)
											pid_p_500779_Amino_acid_synthesis_and_interconversion__transamination_	PID(NCI, BioCarta, Reactome)
											pid_p_500780_Branched_chain_amino_acid_catabolism	PID(NCI, BioCarta, Reactome)
											pid_p_500781_Lysine_catabolism	PID(NCI, BioCarta, Reactome)
											pid_p_500782_Phenylalanine_and_tyrosine_catabolism	PID(NCI, BioCarta, Reactome)
											pid_p_500783_Urea_cycle	PID(NCI, BioCarta, Reactome)
											pid_p_500784_Carnitine_synthesis	PID(NCI, BioCarta, Reactome)
											pid_p_500785_Creatine_metabolism	PID(NCI, BioCarta, Reactome)
											pid_p_500786_Metabolism_of_polyamines	PID(NCI, BioCarta, Reactome)
											pid_p_500787_Agmatine_biosynthesis	PID(NCI, BioCarta, Reactome)
											pid_p_500788_Interconversion_of_polyamines	PID(NCI, BioCarta, Reactome)
											pid_p_500789_Regulation_of_ornithine_decarboxylase__ODC_	PID(NCI, BioCarta, Reactome)
											pid_p_500790_Glyoxylate_metabolism	PID(NCI, BioCarta, Reactome)
											pid_p_500793_Digestion_of_dietary_lipid	PID(NCI, BioCarta, Reactome)
											pid_p_500794_Trafficking_of_dietary_sterols	PID(NCI, BioCarta, Reactome)
											pid_p_500796_Chylomicron_mediated_lipid_transport	PID(NCI, BioCarta, Reactome)
											pid_p_500797_HDL_mediated_lipid_transport	PID(NCI, BioCarta, Reactome)
											pid_p_500798_LDL_mediated_lipid_transport	PID(NCI, BioCarta, Reactome)
											pid_p_500799_Hormone_sensitive_lipase__HSL__mediated_triacylglycerol_hydrolysis	PID(NCI, BioCarta, Reactome)
											pid_p_500800_Fatty_acid__triacylglycerol__and_ketone_body_metabolism	PID(NCI, BioCarta, Reactome)
											pid_p_500801_Fatty_Acyl_CoA_Biosynthesis	PID(NCI, BioCarta, Reactome)
											pid_p_500802_Synthesis_of_very_long_chain_fatty_acyl_CoAs	PID(NCI, BioCarta, Reactome)
											pid_p_500805_Beta_oxidation_of_palmitoyl_CoA_to_myristoyl_CoA	PID(NCI, BioCarta, Reactome)
											pid_p_500806_Beta_oxidation_of_myristoyl_CoA_to_lauroyl_CoA	PID(NCI, BioCarta, Reactome)
											pid_p_500807_Beta_oxidation_of_lauroyl_CoA_to_decanoyl_CoA_CoA	PID(NCI, BioCarta, Reactome)
											pid_p_500808_Beta_oxidation_of_decanoyl_CoA_to_octanoyl_CoA_CoA	PID(NCI, BioCarta, Reactome)
											pid_p_500809_Beta_oxidation_of_octanoyl_CoA_to_hexanoyl_CoA	PID(NCI, BioCarta, Reactome)
											pid_p_500810_Beta_oxidation_of_hexanoyl_CoA_to_butanoyl_CoA	PID(NCI, BioCarta, Reactome)
											pid_p_500811_Beta_oxidation_of_butanoyl_CoA_to_acetyl_CoA	PID(NCI, BioCarta, Reactome)
											pid_p_500812_mitochondrial_fatty_acid_beta_oxidation_of_unsaturated_fatty_acids	PID(NCI, BioCarta, Reactome)
											pid_p_500813_Propionyl_CoA_catabolism	PID(NCI, BioCarta, Reactome)
											pid_p_500815_Synthesis_of_Ketone_Bodies	PID(NCI, BioCarta, Reactome)
											pid_p_500816_Utilization_of_Ketone_Bodies	PID(NCI, BioCarta, Reactome)
											pid_p_500819_Alpha_oxidation_of_phytanate	PID(NCI, BioCarta, Reactome)
											pid_p_500820_Beta_oxidation_of_pristanoyl_CoA	PID(NCI, BioCarta, Reactome)
											pid_p_500821_Beta_oxidation_of_very_long_chain_fatty_acids	PID(NCI, BioCarta, Reactome)
											pid_p_500822_Plasmalogen_biosynthesis	PID(NCI, BioCarta, Reactome)
											pid_p_500823_NADPH_regeneration	PID(NCI, BioCarta, Reactome)
											pid_p_500824_Sphingolipid_metabolism	PID(NCI, BioCarta, Reactome)
											pid_p_500825_Cholesterol_biosynthesis	PID(NCI, BioCarta, Reactome)
											pid_p_500827_Synthesis_of_bile_acids_and_bile_salts	PID(NCI, BioCarta, Reactome)
											pid_p_500828_Synthesis_of_bile_acids_and_bile_salts_via_7alpha_hydroxycholesterol	PID(NCI, BioCarta, Reactome)
											pid_p_500829_Synthesis_of_bile_acids_and_bile_salts_via_24_hydroxycholesterol	PID(NCI, BioCarta, Reactome)
											pid_p_500830_Synthesis_of_bile_acids_and_bile_salts_via_27_hydroxycholesterol	PID(NCI, BioCarta, Reactome)
											pid_p_500831_Recycling_of_bile_acids_and_salts	PID(NCI, BioCarta, Reactome)
											pid_p_500834_G_protein_activation	PID(NCI, BioCarta, Reactome)
											pid_p_500836_PLC_beta_mediated_events	PID(NCI, BioCarta, Reactome)
											pid_p_500838_phospho_PLA2_pathway	PID(NCI, BioCarta, Reactome)
											pid_p_500839_Adenylate_cyclase_activating_pathway	PID(NCI, BioCarta, Reactome)
											pid_p_500840_Adenylate_cyclase_inhibitory_pathway	PID(NCI, BioCarta, Reactome)
											pid_p_500841_DARPP_32_events	PID(NCI, BioCarta, Reactome)
											pid_p_500844_Proteolytic_cleavage_of_SNARE_complex_proteins	PID(NCI, BioCarta, Reactome)
											pid_p_500845_BoNT_Light_Chain_Types_B__D__and_F_cleave_VAMP_Synaptobrevin	PID(NCI, BioCarta, Reactome)
											pid_p_500846_BoNT_Light_Chain_Types_A__C1__E_cleave_SNAP_25	PID(NCI, BioCarta, Reactome)
											pid_p_500849_eNOS_activation	PID(NCI, BioCarta, Reactome)
											pid_p_500855_Deadenylation_of_mRNA	PID(NCI, BioCarta, Reactome)
											pid_p_500856_mRNA_Decay_by_3__to_5__Exoribonuclease	PID(NCI, BioCarta, Reactome)
											pid_p_500857_mRNA_Decay_by_5__to_3__Exoribonuclease	PID(NCI, BioCarta, Reactome)
											pid_p_500858_snRNP_Assembly	PID(NCI, BioCarta, Reactome)
											pid_p_500860_Heme_biosynthesis	PID(NCI, BioCarta, Reactome)
											pid_p_500861_Heme_degradation	PID(NCI, BioCarta, Reactome)
											pid_p_500862_Transport_of_Mature_mRNA_Derived_from_an_Intronless_Transcript	PID(NCI, BioCarta, Reactome)
											pid_p_500865_mTOR_signalling	PID(NCI, BioCarta, Reactome)
											pid_p_500867_Guanine_formation	PID(NCI, BioCarta, Reactome)
											pid_p_500868_Mitotic_Metaphase_Anaphase_Transition	PID(NCI, BioCarta, Reactome)
											pid_p_500869_CDT1_association_with_the_CDC6_ORC_origin_complex	PID(NCI, BioCarta, Reactome)
											pid_p_500872_Nicotinamide_salvaging	PID(NCI, BioCarta, Reactome)
											pid_p_500875_Triglyceride_Biosynthesis	PID(NCI, BioCarta, Reactome)
											pid_p_500876_Repair_synthesis_for_gap_filling_by_DNA_polymerase_in_TC_NER	PID(NCI, BioCarta, Reactome)
											pid_p_500877_Cyclin_E_associated_events_during_G1_S_transition_	PID(NCI, BioCarta, Reactome)
											pid_p_500878_Phosphorylation_of_proteins_involved_in_G1_S_transition_by_active_Cyclin_E_Cdk2_complexes	PID(NCI, BioCarta, Reactome)
											pid_p_500879_Transport_of_the_SLBP_independent_Mature_mRNA	PID(NCI, BioCarta, Reactome)
											pid_p_500880_Activation_of_the_mRNA_upon_binding_of_the_cap_binding_complex_and_eIFs__and_subsequent_binding_to_43S	PID(NCI, BioCarta, Reactome)
											pid_p_500883_Elevation_of_cytosolic_Ca2__levels	PID(NCI, BioCarta, Reactome)
											pid_p_500885_Vitamin_B2__riboflavin__metabolism	PID(NCI, BioCarta, Reactome)
											pid_p_500886_Formation_of_apoptosome	PID(NCI, BioCarta, Reactome)
											pid_p_500887_Tryptophan_catabolism	PID(NCI, BioCarta, Reactome)
											pid_p_500892_Orc1_removal_from_chromatin	PID(NCI, BioCarta, Reactome)
											pid_p_500893_Entry_of_Influenza_Virion_into_Host_Cell_via_Endocytosis	PID(NCI, BioCarta, Reactome)
											pid_p_500897_Cyclin_D_associated_events_in_G1	PID(NCI, BioCarta, Reactome)
											pid_p_500899_Transport_of_the_SLBP_Dependant_Mature_mRNA	PID(NCI, BioCarta, Reactome)
											pid_p_500900_Processive_synthesis_on_the_lagging_strand	PID(NCI, BioCarta, Reactome)
											pid_p_500906_Inhibition_of_TSC_complex_formation_by_PKB	PID(NCI, BioCarta, Reactome)
											pid_p_500910_Cleavage_of_the_damaged_purine	PID(NCI, BioCarta, Reactome)
											pid_p_500912_Formation_of_PAPS	PID(NCI, BioCarta, Reactome)
											pid_p_500913_Nicotinate_metabolism	PID(NCI, BioCarta, Reactome)
											pid_p_500921_S6K1_mediated_signalling	PID(NCI, BioCarta, Reactome)
											pid_p_500925_CDK_mediated_phosphorylation_and_removal_of_Cdc6	PID(NCI, BioCarta, Reactome)
											pid_p_500926_Recognition_and_association_of_DNA_glycosylase_with_site_containing_an_affected_pyrimidine	PID(NCI, BioCarta, Reactome)
											pid_p_500928_Transport_of_Mature_mRNA_derived_from_an_Intron_Containing_Transcript	PID(NCI, BioCarta, Reactome)
											pid_p_500929_Influenza_Virus_Induced_Apoptosis	PID(NCI, BioCarta, Reactome)
											pid_p_500930_Phosphorylation_of_proteins_involved_in_the_G2_M_transition_by_Cyclin_A_Cdc2_complexes	PID(NCI, BioCarta, Reactome)
											pid_p_500931_Golgi_Cisternae_Pericentriolar_Stack_Reorganization	PID(NCI, BioCarta, Reactome)
											pid_p_500936_DNA_replication_initiation	PID(NCI, BioCarta, Reactome)
											pid_p_500938_Ubiquitin_Mediated_Degradation_of_Phosphorylated_Cdc25A	PID(NCI, BioCarta, Reactome)
											pid_p_500939_G2_M_DNA_replication_checkpoint	PID(NCI, BioCarta, Reactome)
											pid_p_500940_mRNA_Editing__C_to_U_Conversion	PID(NCI, BioCarta, Reactome)
											pid_p_500941_Disinhibition_of_SNARE_formation	PID(NCI, BioCarta, Reactome)
											pid_p_500944_Ribosomal_scanning_and_start_codon_recognition	PID(NCI, BioCarta, Reactome)
											pid_p_500945_Removal_of_DNA_patch_containing_abasic_residue	PID(NCI, BioCarta, Reactome)
											pid_p_500946_Pyruvate_metabolism	PID(NCI, BioCarta, Reactome)
											pid_p_500951_Proline_catabolism	PID(NCI, BioCarta, Reactome)
											pid_p_500952_G2_M_DNA_damage_checkpoint	PID(NCI, BioCarta, Reactome)
											pid_p_500953_Formation_of_Acetoacetic_Acid	PID(NCI, BioCarta, Reactome)
											pid_p_500958_PDE3B_signalling	PID(NCI, BioCarta, Reactome)
											pid_p_500960_Histidine_catabolism	PID(NCI, BioCarta, Reactome)
											pid_p_500961_Thrombin_signalling_through_proteinase_activated_receptors__PARs_	PID(NCI, BioCarta, Reactome)
											pid_p_500962_Formation_of_the_ternary_complex__and_subsequently__the_43S_complex	PID(NCI, BioCarta, Reactome)
											pid_p_500965_Release_of_eIF4E	PID(NCI, BioCarta, Reactome)
											pid_p_500967_mRNA_Capping	PID(NCI, BioCarta, Reactome)
											pid_p_500970_GTP_hydrolysis_and_joining_of_the_60S_ribosomal_subunit	PID(NCI, BioCarta, Reactome)
											pid_p_500975_Cyclin_B2_mediated_events	PID(NCI, BioCarta, Reactome)
											pid_p_500976_Mitotic_Prometaphase	PID(NCI, BioCarta, Reactome)
											pid_p_500979_ABH3_mediated_Reversal_of_Alkylation_Damage	PID(NCI, BioCarta, Reactome)
											pid_p_500981_Activation_of_the_pre_replicative_complex	PID(NCI, BioCarta, Reactome)
											pid_p_500982_The_proton_buffering_model	PID(NCI, BioCarta, Reactome)
											pid_p_500984_Base_free_sugar_phosphate_removal_via_the_single_nucleotide_replacement_pathway	PID(NCI, BioCarta, Reactome)
											pid_p_500986_G2_Phase	PID(NCI, BioCarta, Reactome)
											pid_p_500991_Cyclin_A_B1_associated_events_during_G2_M_transition	PID(NCI, BioCarta, Reactome)
											pid_p_500992_Removal_of_the_Flap_Intermediate	PID(NCI, BioCarta, Reactome)
											pid_p_500993_S6K1_signalling	PID(NCI, BioCarta, Reactome)
											pid_p_500994_p53_Independent_DNA_Damage_Response	PID(NCI, BioCarta, Reactome)
											pid_p_500996_Inhibition_of_replication_initiation_of_damaged_DNA_by_Rb_E2F1	PID(NCI, BioCarta, Reactome)
											pid_p_500999_PI3K_Cascade	PID(NCI, BioCarta, Reactome)
											pid_p_501001_Mitotic_Telophase__Cytokinesis	PID(NCI, BioCarta, Reactome)
											pid_p_501003_RNA_Polymerase_I_Chain_Elongation	PID(NCI, BioCarta, Reactome)
											pid_p_501007_Ubiquitin_dependent_degradation_of_Cyclin_D1	PID(NCI, BioCarta, Reactome)
											pid_p_501009_Metabolism_of_folate_and_pterines	PID(NCI, BioCarta, Reactome)
											pid_p_501014_ABH2_mediated_Reversal_of_Alkylation_Damage	PID(NCI, BioCarta, Reactome)
											pid_p_501015_Cleavage_of_the_damaged_pyrimidine_	PID(NCI, BioCarta, Reactome)
											pid_p_501020_Recycling_of_eIF2_GDP	PID(NCI, BioCarta, Reactome)
											pid_p_501025_Inhibition_of_HSL	PID(NCI, BioCarta, Reactome)
											pid_p_501026_Activation_of_PKB	PID(NCI, BioCarta, Reactome)
											pid_p_501027_The_fatty_acid_cycling_model	PID(NCI, BioCarta, Reactome)
											pid_p_501029_RNA_Polymerase_II_Transcription_Initiation_And_Promoter_Clearance	PID(NCI, BioCarta, Reactome)
											pid_p_501031_Uncoating_of_the_Influenza_Virion	PID(NCI, BioCarta, Reactome)

## Sheet: SN1
This worksheet provides regulatory interactions in signaling network SN1
Kegg_complex id is listed in worksheet KEGG_COMPLEX
Regulator	ID source	Target	ID source	Effect
10000	Entrez gene	1147	Entrez gene	activation
10000	Entrez gene	3551	Entrez gene	activation
10000	Entrez gene	572	Entrez gene	inhibition
10000	Entrez gene	8517	Entrez gene	activation
112401	Entrez gene	836	Entrez gene	inhibition
112401	Entrez gene	839	Entrez gene	inhibition
112401	Entrez gene	840	Entrez gene	inhibition
112401	Entrez gene	842	Entrez gene	inhibition
11261	Entrez gene	572	Entrez gene	activation
1147	Entrez gene	4792	Entrez gene	activation
207	Entrez gene	1147	Entrez gene	activation
207	Entrez gene	3551	Entrez gene	activation
207	Entrez gene	8517	Entrez gene	activation
208	Entrez gene	1147	Entrez gene	activation
208	Entrez gene	3551	Entrez gene	activation
208	Entrez gene	572	Entrez gene	inhibition
208	Entrez gene	8517	Entrez gene	activation
317	Entrez gene	842	Entrez gene	activation
329	Entrez gene	842	Entrez gene	inhibition
330	Entrez gene	842	Entrez gene	inhibition
331	Entrez gene	836	Entrez gene	inhibition
331	Entrez gene	839	Entrez gene	inhibition
331	Entrez gene	840	Entrez gene	inhibition
331	Entrez gene	842	Entrez gene	inhibition
355	Entrez gene	8772	Entrez gene	activation
3551	Entrez gene	4792	Entrez gene	activation
3552	Entrez gene	3554	Entrez gene	activation
3552	Entrez gene	3556	Entrez gene	activation
3553	Entrez gene	3554	Entrez gene	activation
3553	Entrez gene	3556	Entrez gene	activation
3554	Entrez gene	kegg_125	Kegg_complex	activation
3554	Entrez gene	kegg_126	Kegg_complex	activation
3556	Entrez gene	kegg_125	Kegg_complex	activation
3556	Entrez gene	kegg_126	Kegg_complex	activation
356	Entrez gene	355	Entrez gene	activation
3562	Entrez gene	1439	Entrez gene	activation
3562	Entrez gene	3563	Entrez gene	activation
472	Entrez gene	7157	Entrez gene	activation
4803	Entrez gene	4914	Entrez gene	activation
54205	Entrez gene	842	Entrez gene	activation
5530	Entrez gene	572	Entrez gene	activation
5532	Entrez gene	572	Entrez gene	activation
5533	Entrez gene	572	Entrez gene	activation
5534	Entrez gene	572	Entrez gene	activation
5535	Entrez gene	572	Entrez gene	activation
5566	Entrez gene	572	Entrez gene	inhibition
5567	Entrez gene	572	Entrez gene	inhibition
5568	Entrez gene	572	Entrez gene	inhibition
5573	Entrez gene	572	Entrez gene	inhibition
5575	Entrez gene	572	Entrez gene	inhibition
5576	Entrez gene	572	Entrez gene	inhibition
5577	Entrez gene	572	Entrez gene	inhibition
5613	Entrez gene	572	Entrez gene	inhibition
596	Entrez gene	7157	Entrez gene	inhibition
63928	Entrez gene	572	Entrez gene	activation
7124	Entrez gene	7132	Entrez gene	activation
7132	Entrez gene	kegg_123	Kegg_complex	activation
7132	Entrez gene	kegg_124	Kegg_complex	activation
7186	Entrez gene	9020	Entrez gene	activation
79444	Entrez gene	836	Entrez gene	inhibition
79444	Entrez gene	839	Entrez gene	inhibition
79444	Entrez gene	840	Entrez gene	inhibition
79444	Entrez gene	842	Entrez gene	inhibition
836	Entrez gene	1676	Entrez gene	activation
836	Entrez gene	839	Entrez gene	activation
840	Entrez gene	1676	Entrez gene	activation
841	Entrez gene	637	Entrez gene	activation
841	Entrez gene	836	Entrez gene	activation
841	Entrez gene	840	Entrez gene	activation
842	Entrez gene	836	Entrez gene	activation
842	Entrez gene	840	Entrez gene	activation
843	Entrez gene	836	Entrez gene	activation
8517	Entrez gene	4792	Entrez gene	activation
8737	Entrez gene	9020	Entrez gene	activation
8743	Entrez gene	8793	Entrez gene	activation
8743	Entrez gene	8794	Entrez gene	activation
8743	Entrez gene	8795	Entrez gene	activation
8743	Entrez gene	8797	Entrez gene	activation
8772	Entrez gene	841	Entrez gene	activation
8772	Entrez gene	843	Entrez gene	activation
8793	Entrez gene	8772	Entrez gene	activation
8794	Entrez gene	8772	Entrez gene	activation
8795	Entrez gene	8772	Entrez gene	activation
8797	Entrez gene	8772	Entrez gene	activation
8837	Entrez gene	8772	Entrez gene	inhibition
8837	Entrez gene	kegg_123	Kegg_complex	inhibition
9020	Entrez gene	1147	Entrez gene	activation
9020	Entrez gene	3551	Entrez gene	activation
9020	Entrez gene	8517	Entrez gene	activation

## Sheet: SN2
This worksheet provides regulatory interactions in signaling network SN2
Kegg_complex id is listed in worksheet KEGG_COMPLEX
Regulator	ID source	Target	ID source	Effect
10000	Entrez gene	1147	Entrez gene	activation
10000	Entrez gene	3551	Entrez gene	activation
10000	Entrez gene	572	Entrez gene	inhibition
10000	Entrez gene	8517	Entrez gene	activation
1026	Entrez gene	kegg_90	Kegg_complex id	inhibition
1026	Entrez gene	kegg_82	Kegg_complex id	inhibition
1026	Entrez gene	kegg_84	Kegg_complex id	inhibition
1027	Entrez gene	kegg_90	Kegg_complex id	inhibition
1027	Entrez gene	kegg_84	Kegg_complex id	inhibition
1028	Entrez gene	kegg_90	Kegg_complex id	inhibition
1028	Entrez gene	kegg_84	Kegg_complex id	inhibition
1029	Entrez gene	kegg_90	Kegg_complex id	inhibition
1030	Entrez gene	kegg_90	Kegg_complex id	inhibition
1031	Entrez gene	kegg_90	Kegg_complex id	inhibition
1032	Entrez gene	kegg_90	Kegg_complex id	inhibition
10744	Entrez gene	9700	Entrez gene	inhibition
10912	Entrez gene	5111	Entrez gene	activation
10912	Entrez gene	85417	Entrez gene	inhibition
10912	Entrez gene	891	Entrez gene	inhibition
10912	Entrez gene	9133	Entrez gene	inhibition
1111	Entrez gene	993	Entrez gene	inhibition
1111	Entrez gene	994	Entrez gene	inhibition
1111	Entrez gene	995	Entrez gene	inhibition
11200	Entrez gene	993	Entrez gene	inhibition
11200	Entrez gene	994	Entrez gene	inhibition
11200	Entrez gene	995	Entrez gene	inhibition
112401	Entrez gene	836	Entrez gene	inhibition
112401	Entrez gene	839	Entrez gene	inhibition
112401	Entrez gene	840	Entrez gene	inhibition
112401	Entrez gene	842	Entrez gene	inhibition
11261	Entrez gene	572	Entrez gene	activation
1147	Entrez gene	4792	Entrez gene	activation
1647	Entrez gene	5111	Entrez gene	activation
1647	Entrez gene	85417	Entrez gene	inhibition
1647	Entrez gene	891	Entrez gene	inhibition
1647	Entrez gene	9133	Entrez gene	inhibition
207	Entrez gene	1147	Entrez gene	activation
207	Entrez gene	3551	Entrez gene	activation
207	Entrez gene	8517	Entrez gene	activation
208	Entrez gene	1147	Entrez gene	activation
208	Entrez gene	3551	Entrez gene	activation
208	Entrez gene	572	Entrez gene	inhibition
208	Entrez gene	8517	Entrez gene	activation
2810	Entrez gene	85417	Entrez gene	inhibition
2810	Entrez gene	891	Entrez gene	inhibition
2810	Entrez gene	9133	Entrez gene	inhibition
2932	Entrez gene	595	Entrez gene	inhibition
2932	Entrez gene	894	Entrez gene	inhibition
2932	Entrez gene	896	Entrez gene	inhibition
317	Entrez gene	842	Entrez gene	activation
329	Entrez gene	842	Entrez gene	inhibition
330	Entrez gene	842	Entrez gene	inhibition
331	Entrez gene	836	Entrez gene	inhibition
331	Entrez gene	839	Entrez gene	inhibition
331	Entrez gene	840	Entrez gene	inhibition
331	Entrez gene	842	Entrez gene	inhibition
355	Entrez gene	8772	Entrez gene	activation
3551	Entrez gene	4792	Entrez gene	activation
3552	Entrez gene	3554	Entrez gene	activation
3552	Entrez gene	3556	Entrez gene	activation
3553	Entrez gene	3554	Entrez gene	activation
3553	Entrez gene	3556	Entrez gene	activation
3554	Entrez gene	kegg_125	Kegg_complex id	activation
3554	Entrez gene	kegg_126	Kegg_complex id	activation
3556	Entrez gene	kegg_125	Kegg_complex id	activation
3556	Entrez gene	kegg_126	Kegg_complex id	activation
356	Entrez gene	355	Entrez gene	activation
3562	Entrez gene	1439	Entrez gene	activation
3562	Entrez gene	3563	Entrez gene	activation
4193	Entrez gene	7157	Entrez gene	inhibition
4609	Entrez gene	7709	Entrez gene	inhibition
4616	Entrez gene	5111	Entrez gene	activation
4616	Entrez gene	85417	Entrez gene	inhibition
4616	Entrez gene	891	Entrez gene	inhibition
4616	Entrez gene	9133	Entrez gene	inhibition
472	Entrez gene	7157	Entrez gene	activation
4803	Entrez gene	4914	Entrez gene	activation
494551	Entrez gene	983	Entrez gene	inhibition
5111	Entrez gene	kegg_90	Kegg_complex id	inhibition
5347	Entrez gene	9088	Entrez gene	inhibition
54205	Entrez gene	842	Entrez gene	activation
5530	Entrez gene	572	Entrez gene	activation
5532	Entrez gene	572	Entrez gene	activation
5533	Entrez gene	572	Entrez gene	activation
5534	Entrez gene	572	Entrez gene	activation
5535	Entrez gene	572	Entrez gene	activation
5566	Entrez gene	572	Entrez gene	inhibition
5567	Entrez gene	572	Entrez gene	inhibition
5568	Entrez gene	572	Entrez gene	inhibition
5573	Entrez gene	572	Entrez gene	inhibition
5575	Entrez gene	572	Entrez gene	inhibition
5576	Entrez gene	572	Entrez gene	inhibition
5577	Entrez gene	572	Entrez gene	inhibition
5591	Entrez gene	7157	Entrez gene	activation
5613	Entrez gene	572	Entrez gene	inhibition
596	Entrez gene	7157	Entrez gene	inhibition
63928	Entrez gene	572	Entrez gene	activation
7124	Entrez gene	7132	Entrez gene	activation
7132	Entrez gene	kegg_123	Kegg_complex id	activation
7132	Entrez gene	kegg_124	Kegg_complex id	activation
7186	Entrez gene	9020	Entrez gene	activation
7272	Entrez gene	8379	Entrez gene	activation
79444	Entrez gene	836	Entrez gene	inhibition
79444	Entrez gene	839	Entrez gene	inhibition
79444	Entrez gene	840	Entrez gene	inhibition
79444	Entrez gene	842	Entrez gene	inhibition
836	Entrez gene	1676	Entrez gene	activation
836	Entrez gene	839	Entrez gene	activation
8379	Entrez gene	10459	Entrez gene	activation
8379	Entrez gene	4085	Entrez gene	activation
840	Entrez gene	1676	Entrez gene	activation
841	Entrez gene	637	Entrez gene	activation
841	Entrez gene	836	Entrez gene	activation
841	Entrez gene	840	Entrez gene	activation
842	Entrez gene	836	Entrez gene	activation
842	Entrez gene	840	Entrez gene	activation
843	Entrez gene	836	Entrez gene	activation
8517	Entrez gene	4792	Entrez gene	activation
8737	Entrez gene	9020	Entrez gene	activation
8743	Entrez gene	8793	Entrez gene	activation
8743	Entrez gene	8794	Entrez gene	activation
8743	Entrez gene	8795	Entrez gene	activation
8743	Entrez gene	8797	Entrez gene	activation
8772	Entrez gene	841	Entrez gene	activation
8772	Entrez gene	843	Entrez gene	activation
8793	Entrez gene	8772	Entrez gene	activation
8794	Entrez gene	8772	Entrez gene	activation
8795	Entrez gene	8772	Entrez gene	activation
8797	Entrez gene	8772	Entrez gene	activation
8837	Entrez gene	8772	Entrez gene	inhibition
8837	Entrez gene	kegg_123	Kegg_complex id	inhibition
9020	Entrez gene	1147	Entrez gene	activation
9020	Entrez gene	3551	Entrez gene	activation
9020	Entrez gene	8517	Entrez gene	activation
9088	Entrez gene	983	Entrez gene	inhibition
9232	Entrez gene	9700	Entrez gene	inhibition
9700	Entrez gene	kegg_96	Kegg_complex id	inhibition
kegg_90	Kegg_complex id	5925	Entrez gene	inhibition
kegg_90	Kegg_complex id	5933	Entrez gene	inhibition
kegg_90	Kegg_complex id	5934	Entrez gene	inhibition
kegg_82	Kegg_complex id	1027	Entrez gene	inhibition
kegg_82	Kegg_complex id	1028	Entrez gene	inhibition
kegg_82	Kegg_complex id	5925	Entrez gene	inhibition
kegg_83	Kegg_complex id	983	Entrez gene	activation
kegg_84	Kegg_complex id	1869	Entrez gene	inhibition
kegg_84	Kegg_complex id	1870	Entrez gene	inhibition
kegg_84	Kegg_complex id	1871	Entrez gene	inhibition
kegg_84	Kegg_complex id	5925	Entrez gene	inhibition
kegg_84	Kegg_complex id	990	Entrez gene	inhibition
kegg_91	Kegg_complex id	kegg_82	Kegg_complex id	inhibition
kegg_92	Kegg_complex id	1026	Entrez gene	inhibition
kegg_92	Kegg_complex id	1027	Entrez gene	inhibition
kegg_92	Kegg_complex id	1028	Entrez gene	inhibition
kegg_93	Kegg_complex id	10744	Entrez gene	inhibition
kegg_93	Kegg_complex id	9232	Entrez gene	inhibition
kegg_93	Kegg_complex id	kegg_94	Kegg_complex id	activation
kegg_94	Kegg_complex id	kegg_89	Kegg_complex id	inhibition
kegg_95	Kegg_complex id	10393	Entrez gene	inhibition
kegg_95	Kegg_complex id	246184	Entrez gene	inhibition
kegg_95	Kegg_complex id	25847	Entrez gene	inhibition
kegg_95	Kegg_complex id	29882	Entrez gene	inhibition
kegg_95	Kegg_complex id	29945	Entrez gene	inhibition
kegg_95	Kegg_complex id	51433	Entrez gene	inhibition
kegg_95	Kegg_complex id	51434	Entrez gene	inhibition
kegg_95	Kegg_complex id	51529	Entrez gene	inhibition
kegg_95	Kegg_complex id	64682	Entrez gene	inhibition
kegg_95	Kegg_complex id	8697	Entrez gene	inhibition
kegg_95	Kegg_complex id	8881	Entrez gene	inhibition
kegg_95	Kegg_complex id	996	Entrez gene	inhibition

## Sheet: SN3
This worksheet provides regulatory interactions in signaling network SN3
Kegg_complex id is listed in worksheet KEGG_COMPLEX
Regulator	ID source	Target	ID source	Effect
2778	Entrez gene	107	Entrez gene	activation
2778	Entrez gene	108	Entrez gene	activation
2778	Entrez gene	109	Entrez gene	activation
2778	Entrez gene	111	Entrez gene	activation
2778	Entrez gene	112	Entrez gene	activation
2778	Entrez gene	113	Entrez gene	activation
2778	Entrez gene	114	Entrez gene	activation
2778	Entrez gene	115	Entrez gene	activation
cpd:C00212	Kegg	135	Entrez gene	activation
cpd:C00212	Kegg	136	Entrez gene	activation
cpd:C00547	Kegg	146	Entrez gene	activation
cpd:C00547	Kegg	147	Entrez gene	activation
cpd:C00547	Kegg	148	Entrez gene	activation
cpd:C02135	Kegg	185	Entrez gene	activation
356	Entrez gene	355	Entrez gene	activation
5578	Entrez gene	369	Entrez gene	activation
5579	Entrez gene	369	Entrez gene	activation
5580	Entrez gene	369	Entrez gene	activation
5581	Entrez gene	369	Entrez gene	activation
5582	Entrez gene	369	Entrez gene	activation
5583	Entrez gene	369	Entrez gene	activation
5588	Entrez gene	369	Entrez gene	activation
23365	Entrez gene	387	Entrez gene	activation
9138	Entrez gene	387	Entrez gene	activation
9826	Entrez gene	387	Entrez gene	activation
285362	Entrez gene	410	Entrez gene	activation
285362	Entrez gene	411	Entrez gene	activation
1965	Entrez gene	468	Entrez gene	activation
10672	Entrez gene	552	Entrez gene	activation
2768	Entrez gene	552	Entrez gene	activation
cpd:C13662	Kegg	552	Entrez gene	activation
10672	Entrez gene	553	Entrez gene	activation
2768	Entrez gene	553	Entrez gene	activation
cpd:C13662	Kegg	553	Entrez gene	activation
10000	Entrez gene	572	Entrez gene	inhibition
11261	Entrez gene	572	Entrez gene	activation
208	Entrez gene	572	Entrez gene	inhibition
5530	Entrez gene	572	Entrez gene	activation
5532	Entrez gene	572	Entrez gene	activation
5533	Entrez gene	572	Entrez gene	activation
5534	Entrez gene	572	Entrez gene	activation
5535	Entrez gene	572	Entrez gene	activation
5566	Entrez gene	572	Entrez gene	inhibition
5567	Entrez gene	572	Entrez gene	inhibition
5568	Entrez gene	572	Entrez gene	inhibition
5573	Entrez gene	572	Entrez gene	inhibition
5575	Entrez gene	572	Entrez gene	inhibition
5576	Entrez gene	572	Entrez gene	inhibition
5577	Entrez gene	572	Entrez gene	inhibition
5613	Entrez gene	572	Entrez gene	inhibition
63928	Entrez gene	572	Entrez gene	activation
596	Entrez gene	578	Entrez gene	inhibition
596	Entrez gene	581	Entrez gene	inhibition
2932	Entrez gene	595	Entrez gene	inhibition
1649	Entrez gene	596	Entrez gene	inhibition
841	Entrez gene	637	Entrez gene	activation
5578	Entrez gene	673	Entrez gene	activation
5579	Entrez gene	673	Entrez gene	activation
5580	Entrez gene	673	Entrez gene	activation
5581	Entrez gene	673	Entrez gene	activation
5582	Entrez gene	673	Entrez gene	activation
5583	Entrez gene	673	Entrez gene	activation
5588	Entrez gene	673	Entrez gene	activation
6009	Entrez gene	673	Entrez gene	inhibition
27330	Entrez gene	699	Entrez gene	activation
6195	Entrez gene	699	Entrez gene	activation
6196	Entrez gene	699	Entrez gene	activation
6197	Entrez gene	699	Entrez gene	activation
5594	Entrez gene	800	Entrez gene	activation
5595	Entrez gene	800	Entrez gene	activation
cpd:C00076	Kegg	801	Entrez gene	activation
cpd:C00076	Kegg	805	Entrez gene	activation
cpd:C00076	Kegg	808	Entrez gene	activation
cpd:C00076	Kegg	810	Entrez gene	activation
163688	Entrez gene	815	Entrez gene	activation
51806	Entrez gene	815	Entrez gene	activation
801	Entrez gene	815	Entrez gene	activation
805	Entrez gene	815	Entrez gene	activation
808	Entrez gene	815	Entrez gene	activation
810	Entrez gene	815	Entrez gene	activation
163688	Entrez gene	816	Entrez gene	activation
51806	Entrez gene	816	Entrez gene	activation
801	Entrez gene	816	Entrez gene	activation
805	Entrez gene	816	Entrez gene	activation
808	Entrez gene	816	Entrez gene	activation
810	Entrez gene	816	Entrez gene	activation
163688	Entrez gene	817	Entrez gene	activation
51806	Entrez gene	817	Entrez gene	activation
801	Entrez gene	817	Entrez gene	activation
805	Entrez gene	817	Entrez gene	activation
808	Entrez gene	817	Entrez gene	activation
810	Entrez gene	817	Entrez gene	activation
163688	Entrez gene	818	Entrez gene	activation
51806	Entrez gene	818	Entrez gene	activation
801	Entrez gene	818	Entrez gene	activation
805	Entrez gene	818	Entrez gene	activation
808	Entrez gene	818	Entrez gene	activation
810	Entrez gene	818	Entrez gene	activation
112401	Entrez gene	836	Entrez gene	inhibition
331	Entrez gene	836	Entrez gene	inhibition
79444	Entrez gene	836	Entrez gene	inhibition
841	Entrez gene	836	Entrez gene	activation
842	Entrez gene	836	Entrez gene	activation
843	Entrez gene	836	Entrez gene	activation
112401	Entrez gene	839	Entrez gene	inhibition
331	Entrez gene	839	Entrez gene	inhibition
79444	Entrez gene	839	Entrez gene	inhibition
836	Entrez gene	839	Entrez gene	activation
112401	Entrez gene	840	Entrez gene	inhibition
331	Entrez gene	840	Entrez gene	inhibition
79444	Entrez gene	840	Entrez gene	inhibition
841	Entrez gene	840	Entrez gene	activation
842	Entrez gene	840	Entrez gene	activation
8772	Entrez gene	841	Entrez gene	activation
112401	Entrez gene	842	Entrez gene	inhibition
317	Entrez gene	842	Entrez gene	activation
329	Entrez gene	842	Entrez gene	inhibition
330	Entrez gene	842	Entrez gene	inhibition
331	Entrez gene	842	Entrez gene	inhibition
54205	Entrez gene	842	Entrez gene	activation
79444	Entrez gene	842	Entrez gene	inhibition
8772	Entrez gene	843	Entrez gene	activation
10912	Entrez gene	891	Entrez gene	inhibition
1647	Entrez gene	891	Entrez gene	inhibition
2810	Entrez gene	891	Entrez gene	inhibition
4616	Entrez gene	891	Entrez gene	inhibition
kegg_107	Kegg_complex id	891	Entrez gene	inhibition
2932	Entrez gene	894	Entrez gene	inhibition
2932	Entrez gene	896	Entrez gene	inhibition
494551	Entrez gene	983	Entrez gene	inhibition
9088	Entrez gene	983	Entrez gene	inhibition
995	Entrez gene	983	Entrez gene	activation
kegg_83	Kegg_complex id	983	Entrez gene	activation
kegg_84	Kegg_complex id	990	Entrez gene	inhibition
26271	Entrez gene	991	Entrez gene	inhibition
286151	Entrez gene	991	Entrez gene	inhibition
1111	Entrez gene	993	Entrez gene	inhibition
11200	Entrez gene	993	Entrez gene	inhibition
1111	Entrez gene	994	Entrez gene	inhibition
11200	Entrez gene	994	Entrez gene	inhibition
1017	Entrez gene	995	Entrez gene	activation
1111	Entrez gene	995	Entrez gene	inhibition
11200	Entrez gene	995	Entrez gene	inhibition
5347	Entrez gene	995	Entrez gene	activation
5499	Entrez gene	995	Entrez gene	activation
5500	Entrez gene	995	Entrez gene	activation
5501	Entrez gene	995	Entrez gene	activation
5566	Entrez gene	995	Entrez gene	inhibition
5567	Entrez gene	995	Entrez gene	inhibition
5568	Entrez gene	995	Entrez gene	inhibition
5613	Entrez gene	995	Entrez gene	inhibition
6300	Entrez gene	995	Entrez gene	activation
815	Entrez gene	995	Entrez gene	inhibition
816	Entrez gene	995	Entrez gene	inhibition
817	Entrez gene	995	Entrez gene	inhibition
818	Entrez gene	995	Entrez gene	inhibition
kegg_101	Kegg_complex id	995	Entrez gene	activation
kegg_100	Kegg_complex id	995	Entrez gene	activation
10459	Entrez gene	996	Entrez gene	inhibition
4085	Entrez gene	996	Entrez gene	inhibition
kegg_106	Kegg_complex id	996	Entrez gene	inhibition
kegg_95	Kegg_complex id	996	Entrez gene	inhibition
kegg_92	Kegg_complex id	1026	Entrez gene	inhibition
kegg_82	Kegg_complex id	1027	Entrez gene	inhibition
kegg_92	Kegg_complex id	1027	Entrez gene	inhibition
kegg_82	Kegg_complex id	1028	Entrez gene	inhibition
kegg_92	Kegg_complex id	1028	Entrez gene	inhibition
545	Entrez gene	1111	Entrez gene	activation
10000	Entrez gene	1147	Entrez gene	activation
207	Entrez gene	1147	Entrez gene	activation
208	Entrez gene	1147	Entrez gene	activation
9020	Entrez gene	1147	Entrez gene	activation
3562	Entrez gene	1439	Entrez gene	activation
5663	Entrez gene	1499	Entrez gene	activation
56998	Entrez gene	1499	Entrez gene	inhibition
57680	Entrez gene	1499	Entrez gene	inhibition
1388	Entrez gene	1649	Entrez gene	activation
22926	Entrez gene	1649	Entrez gene	activation
468	Entrez gene	1649	Entrez gene	activation
4780	Entrez gene	1649	Entrez gene	activation
7494	Entrez gene	1649	Entrez gene	activation
836	Entrez gene	1676	Entrez gene	activation
840	Entrez gene	1676	Entrez gene	activation
4851	Entrez gene	1840	Entrez gene	activation
4853	Entrez gene	1840	Entrez gene	activation
4854	Entrez gene	1840	Entrez gene	activation
4855	Entrez gene	1840	Entrez gene	activation
59343	Entrez gene	1855	Entrez gene	inhibition
80319	Entrez gene	1855	Entrez gene	inhibition
59343	Entrez gene	1856	Entrez gene	inhibition
80319	Entrez gene	1856	Entrez gene	inhibition
59343	Entrez gene	1857	Entrez gene	inhibition
80319	Entrez gene	1857	Entrez gene	inhibition
kegg_84	Kegg_complex id	1869	Entrez gene	inhibition
kegg_84	Kegg_complex id	1870	Entrez gene	inhibition
kegg_84	Kegg_complex id	1871	Entrez gene	inhibition
cpd:C16010	Kegg	1909	Entrez gene	activation
cpd:C16012	Kegg	1909	Entrez gene	activation
cpd:C16013	Kegg	1909	Entrez gene	activation
23645	Entrez gene	1965	Entrez gene	inhibition
27102	Entrez gene	1965	Entrez gene	activation
440275	Entrez gene	1965	Entrez gene	activation
5610	Entrez gene	1965	Entrez gene	activation
9451	Entrez gene	1965	Entrez gene	activation
1978	Entrez gene	1977	Entrez gene	inhibition
5594	Entrez gene	2120	Entrez gene	inhibition
5595	Entrez gene	2120	Entrez gene	inhibition
5562	Entrez gene	2475	Entrez gene	inhibition
5563	Entrez gene	2475	Entrez gene	inhibition
6009	Entrez gene	2475	Entrez gene	activation
84335	Entrez gene	2475	Entrez gene	inhibition
51384	Entrez gene	2535	Entrez gene	activation
54361	Entrez gene	2535	Entrez gene	activation
6422	Entrez gene	2535	Entrez gene	inhibition
6423	Entrez gene	2535	Entrez gene	inhibition
6424	Entrez gene	2535	Entrez gene	inhibition
6425	Entrez gene	2535	Entrez gene	inhibition
7471	Entrez gene	2535	Entrez gene	activation
7472	Entrez gene	2535	Entrez gene	activation
7473	Entrez gene	2535	Entrez gene	activation
7474	Entrez gene	2535	Entrez gene	activation
7475	Entrez gene	2535	Entrez gene	activation
7476	Entrez gene	2535	Entrez gene	activation
7477	Entrez gene	2535	Entrez gene	activation
7478	Entrez gene	2535	Entrez gene	activation
7479	Entrez gene	2535	Entrez gene	activation
7480	Entrez gene	2535	Entrez gene	activation
7481	Entrez gene	2535	Entrez gene	activation
7482	Entrez gene	2535	Entrez gene	activation
7483	Entrez gene	2535	Entrez gene	activation
7484	Entrez gene	2535	Entrez gene	activation
80326	Entrez gene	2535	Entrez gene	activation
81029	Entrez gene	2535	Entrez gene	activation
89780	Entrez gene	2535	Entrez gene	activation
285362	Entrez gene	2588	Entrez gene	activation
146	Entrez gene	2767	Entrez gene	activation
147	Entrez gene	2767	Entrez gene	activation
148	Entrez gene	2767	Entrez gene	activation
185	Entrez gene	2767	Entrez gene	activation
1909	Entrez gene	2767	Entrez gene	activation
552	Entrez gene	2767	Entrez gene	activation
553	Entrez gene	2767	Entrez gene	activation
146	Entrez gene	2768	Entrez gene	activation
147	Entrez gene	2768	Entrez gene	activation
148	Entrez gene	2768	Entrez gene	activation
185	Entrez gene	2768	Entrez gene	activation
1909	Entrez gene	2768	Entrez gene	activation
146	Entrez gene	2776	Entrez gene	activation
147	Entrez gene	2776	Entrez gene	activation
148	Entrez gene	2776	Entrez gene	activation
185	Entrez gene	2776	Entrez gene	activation
1909	Entrez gene	2776	Entrez gene	activation
552	Entrez gene	2776	Entrez gene	activation
553	Entrez gene	2776	Entrez gene	activation
10203	Entrez gene	2778	Entrez gene	activation
10266	Entrez gene	2778	Entrez gene	activation
10267	Entrez gene	2778	Entrez gene	activation
10268	Entrez gene	2778	Entrez gene	activation
135	Entrez gene	2778	Entrez gene	activation
136	Entrez gene	2778	Entrez gene	activation
5739	Entrez gene	2778	Entrez gene	activation
285362	Entrez gene	2799	Entrez gene	activation
1956	Entrez gene	2885	Entrez gene	activation
1855	Entrez gene	2932	Entrez gene	inhibition
1856	Entrez gene	2932	Entrez gene	inhibition
1857	Entrez gene	2932	Entrez gene	inhibition
cpd:C00533	Kegg	2977	Entrez gene	activation
cpd:C00533	Kegg	2982	Entrez gene	activation
cpd:C00533	Kegg	2983	Entrez gene	activation
285362	Entrez gene	3423	Entrez gene	activation
3486	Entrez gene	3479	Entrez gene	inhibition
3479	Entrez gene	3480	Entrez gene	activation
3630	Entrez gene	3480	Entrez gene	activation
3065	Entrez gene	3516	Entrez gene	inhibition
3066	Entrez gene	3516	Entrez gene	inhibition
4851	Entrez gene	3516	Entrez gene	activation
4853	Entrez gene	3516	Entrez gene	activation
4854	Entrez gene	3516	Entrez gene	activation
4855	Entrez gene	3516	Entrez gene	activation
kegg_130	Kegg_complex id	3516	Entrez gene	activation
kegg_131	Kegg_complex id	3516	Entrez gene	inhibition
kegg_132	Kegg_complex id	3516	Entrez gene	inhibition
10000	Entrez gene	3551	Entrez gene	activation
207	Entrez gene	3551	Entrez gene	activation
208	Entrez gene	3551	Entrez gene	activation
9020	Entrez gene	3551	Entrez gene	activation
3552	Entrez gene	3554	Entrez gene	activation
3553	Entrez gene	3554	Entrez gene	activation
3552	Entrez gene	3556	Entrez gene	activation
3553	Entrez gene	3556	Entrez gene	activation
3562	Entrez gene	3563	Entrez gene	activation
6198	Entrez gene	3667	Entrez gene	inhibition
6199	Entrez gene	3667	Entrez gene	inhibition
10335	Entrez gene	3708	Entrez gene	inhibition
5566	Entrez gene	3708	Entrez gene	inhibition
5567	Entrez gene	3708	Entrez gene	inhibition
5568	Entrez gene	3708	Entrez gene	inhibition
5613	Entrez gene	3708	Entrez gene	inhibition
cpd:C01245	Kegg	3708	Entrez gene	activation
10335	Entrez gene	3709	Entrez gene	inhibition
5566	Entrez gene	3709	Entrez gene	inhibition
5567	Entrez gene	3709	Entrez gene	inhibition
5568	Entrez gene	3709	Entrez gene	inhibition
5613	Entrez gene	3709	Entrez gene	inhibition
cpd:C01245	Kegg	3709	Entrez gene	activation
10335	Entrez gene	3710	Entrez gene	inhibition
5566	Entrez gene	3710	Entrez gene	inhibition
5567	Entrez gene	3710	Entrez gene	inhibition
5568	Entrez gene	3710	Entrez gene	inhibition
5613	Entrez gene	3710	Entrez gene	inhibition
cpd:C01245	Kegg	3710	Entrez gene	activation
5566	Entrez gene	3778	Entrez gene	activation
5567	Entrez gene	3778	Entrez gene	activation
5568	Entrez gene	3778	Entrez gene	activation
5592	Entrez gene	3778	Entrez gene	activation
5613	Entrez gene	3778	Entrez gene	activation
cpd:C14748	Kegg	3778	Entrez gene	inhibition
5566	Entrez gene	3779	Entrez gene	activation
5567	Entrez gene	3779	Entrez gene	activation
5568	Entrez gene	3779	Entrez gene	activation
5592	Entrez gene	3779	Entrez gene	activation
5613	Entrez gene	3779	Entrez gene	activation
cpd:C14748	Kegg	3779	Entrez gene	inhibition
22943	Entrez gene	4040	Entrez gene	inhibition
27121	Entrez gene	4040	Entrez gene	inhibition
27123	Entrez gene	4040	Entrez gene	inhibition
22943	Entrez gene	4041	Entrez gene	inhibition
27121	Entrez gene	4041	Entrez gene	inhibition
27123	Entrez gene	4041	Entrez gene	inhibition
699	Entrez gene	4085	Entrez gene	activation
8379	Entrez gene	4085	Entrez gene	activation
4194	Entrez gene	4193	Entrez gene	activation
7157	Entrez gene	4193	Entrez gene	activation
7186	Entrez gene	4217	Entrez gene	activation
9054	Entrez gene	4357	Entrez gene	activation
340156	Entrez gene	4637	Entrez gene	activation
4638	Entrez gene	4637	Entrez gene	activation
4659	Entrez gene	4637	Entrez gene	inhibition
4660	Entrez gene	4637	Entrez gene	inhibition
5499	Entrez gene	4637	Entrez gene	inhibition
5500	Entrez gene	4637	Entrez gene	inhibition
5501	Entrez gene	4637	Entrez gene	inhibition
85366	Entrez gene	4637	Entrez gene	activation
91807	Entrez gene	4637	Entrez gene	activation
163688	Entrez gene	4638	Entrez gene	activation
51806	Entrez gene	4638	Entrez gene	activation
5566	Entrez gene	4638	Entrez gene	inhibition
5567	Entrez gene	4638	Entrez gene	inhibition
5568	Entrez gene	4638	Entrez gene	inhibition
5613	Entrez gene	4638	Entrez gene	inhibition
801	Entrez gene	4638	Entrez gene	activation
805	Entrez gene	4638	Entrez gene	activation
808	Entrez gene	4638	Entrez gene	activation
810	Entrez gene	4638	Entrez gene	activation
5592	Entrez gene	4659	Entrez gene	activation
6093	Entrez gene	4659	Entrez gene	inhibition
94274	Entrez gene	4659	Entrez gene	inhibition
9475	Entrez gene	4659	Entrez gene	inhibition
5592	Entrez gene	4660	Entrez gene	activation
27102	Entrez gene	4780	Entrez gene	activation
440275	Entrez gene	4780	Entrez gene	activation
5610	Entrez gene	4780	Entrez gene	activation
9451	Entrez gene	4780	Entrez gene	activation
1147	Entrez gene	4792	Entrez gene	activation
3551	Entrez gene	4792	Entrez gene	activation
8517	Entrez gene	4792	Entrez gene	activation
10683	Entrez gene	4851	Entrez gene	activation
182	Entrez gene	4851	Entrez gene	inhibition
1855	Entrez gene	4851	Entrez gene	inhibition
1856	Entrez gene	4851	Entrez gene	inhibition
1857	Entrez gene	4851	Entrez gene	inhibition
28514	Entrez gene	4851	Entrez gene	activation
3714	Entrez gene	4851	Entrez gene	inhibition
3955	Entrez gene	4851	Entrez gene	activation
4242	Entrez gene	4851	Entrez gene	activation
54567	Entrez gene	4851	Entrez gene	activation
5986	Entrez gene	4851	Entrez gene	activation
6868	Entrez gene	4851	Entrez gene	activation
8650	Entrez gene	4851	Entrez gene	inhibition
9253	Entrez gene	4851	Entrez gene	inhibition
kegg_129	Kegg_complex id	4851	Entrez gene	activation
10683	Entrez gene	4853	Entrez gene	activation
182	Entrez gene	4853	Entrez gene	inhibition
1855	Entrez gene	4853	Entrez gene	inhibition
1856	Entrez gene	4853	Entrez gene	inhibition
1857	Entrez gene	4853	Entrez gene	inhibition
28514	Entrez gene	4853	Entrez gene	activation
3714	Entrez gene	4853	Entrez gene	inhibition
3955	Entrez gene	4853	Entrez gene	activation
4242	Entrez gene	4853	Entrez gene	activation
54567	Entrez gene	4853	Entrez gene	activation
5986	Entrez gene	4853	Entrez gene	activation
6868	Entrez gene	4853	Entrez gene	activation
8650	Entrez gene	4853	Entrez gene	inhibition
9253	Entrez gene	4853	Entrez gene	inhibition
kegg_129	Kegg_complex id	4853	Entrez gene	activation
10683	Entrez gene	4854	Entrez gene	activation
182	Entrez gene	4854	Entrez gene	inhibition
1855	Entrez gene	4854	Entrez gene	inhibition
1856	Entrez gene	4854	Entrez gene	inhibition
1857	Entrez gene	4854	Entrez gene	inhibition
28514	Entrez gene	4854	Entrez gene	activation
3714	Entrez gene	4854	Entrez gene	inhibition
3955	Entrez gene	4854	Entrez gene	activation
4242	Entrez gene	4854	Entrez gene	activation
54567	Entrez gene	4854	Entrez gene	activation
5986	Entrez gene	4854	Entrez gene	activation
6868	Entrez gene	4854	Entrez gene	activation
8650	Entrez gene	4854	Entrez gene	inhibition
9253	Entrez gene	4854	Entrez gene	inhibition
kegg_129	Kegg_complex id	4854	Entrez gene	activation
10683	Entrez gene	4855	Entrez gene	activation
182	Entrez gene	4855	Entrez gene	inhibition
1855	Entrez gene	4855	Entrez gene	inhibition
1856	Entrez gene	4855	Entrez gene	inhibition
1857	Entrez gene	4855	Entrez gene	inhibition
28514	Entrez gene	4855	Entrez gene	activation
3714	Entrez gene	4855	Entrez gene	inhibition
3955	Entrez gene	4855	Entrez gene	activation
4242	Entrez gene	4855	Entrez gene	activation
54567	Entrez gene	4855	Entrez gene	activation
5986	Entrez gene	4855	Entrez gene	activation
6868	Entrez gene	4855	Entrez gene	activation
8650	Entrez gene	4855	Entrez gene	inhibition
9253	Entrez gene	4855	Entrez gene	inhibition
kegg_129	Kegg_complex id	4855	Entrez gene	activation
cpd:C16003	Kegg	4881	Entrez gene	activation
cpd:C16004	Kegg	4881	Entrez gene	activation
cpd:C16005	Kegg	4882	Entrez gene	activation
4803	Entrez gene	4914	Entrez gene	activation
30001	Entrez gene	5034	Entrez gene	activation
56605	Entrez gene	5034	Entrez gene	activation
10912	Entrez gene	5111	Entrez gene	activation
1647	Entrez gene	5111	Entrez gene	activation
4616	Entrez gene	5111	Entrez gene	activation
cpd:C00913	Kegg	5289	Entrez gene	inhibition
cpd:C15181	Kegg	5289	Entrez gene	inhibition
cpd:C15181	Kegg	5290	Entrez gene	inhibition
cpd:C15195	Kegg	5290	Entrez gene	inhibition
cpd:C15181	Kegg	5291	Entrez gene	inhibition
cpd:C15195	Kegg	5291	Entrez gene	inhibition
cpd:C15181	Kegg	5293	Entrez gene	inhibition
cpd:C15195	Kegg	5293	Entrez gene	inhibition
cpd:C15181	Kegg	5294	Entrez gene	inhibition
cpd:C15195	Kegg	5294	Entrez gene	inhibition
cpd:C15181	Kegg	5295	Entrez gene	inhibition
cpd:C15195	Kegg	5295	Entrez gene	inhibition
cpd:C15181	Kegg	5296	Entrez gene	inhibition
cpd:C15195	Kegg	5296	Entrez gene	inhibition
2767	Entrez gene	5319	Entrez gene	activation
2776	Entrez gene	5319	Entrez gene	activation
2767	Entrez gene	5320	Entrez gene	activation
2776	Entrez gene	5320	Entrez gene	activation
2767	Entrez gene	5321	Entrez gene	activation
2776	Entrez gene	5321	Entrez gene	activation
2767	Entrez gene	5322	Entrez gene	activation
2776	Entrez gene	5322	Entrez gene	activation
2767	Entrez gene	5330	Entrez gene	activation
2776	Entrez gene	5330	Entrez gene	activation
2767	Entrez gene	5331	Entrez gene	activation
2776	Entrez gene	5331	Entrez gene	activation
2767	Entrez gene	5332	Entrez gene	activation
2776	Entrez gene	5332	Entrez gene	activation
9748	Entrez gene	5347	Entrez gene	activation
5592	Entrez gene	5499	Entrez gene	activation
6093	Entrez gene	5499	Entrez gene	inhibition
94274	Entrez gene	5499	Entrez gene	inhibition
9475	Entrez gene	5499	Entrez gene	inhibition
5592	Entrez gene	5500	Entrez gene	activation
6093	Entrez gene	5500	Entrez gene	inhibition
94274	Entrez gene	5500	Entrez gene	inhibition
9475	Entrez gene	5500	Entrez gene	inhibition
5592	Entrez gene	5501	Entrez gene	activation
6093	Entrez gene	5501	Entrez gene	inhibition
94274	Entrez gene	5501	Entrez gene	inhibition
9475	Entrez gene	5501	Entrez gene	inhibition
163688	Entrez gene	5530	Entrez gene	activation
51806	Entrez gene	5530	Entrez gene	activation
801	Entrez gene	5530	Entrez gene	activation
805	Entrez gene	5530	Entrez gene	activation
808	Entrez gene	5530	Entrez gene	activation
810	Entrez gene	5530	Entrez gene	activation
163688	Entrez gene	5532	Entrez gene	activation
51806	Entrez gene	5532	Entrez gene	activation
801	Entrez gene	5532	Entrez gene	activation
805	Entrez gene	5532	Entrez gene	activation
808	Entrez gene	5532	Entrez gene	activation
810	Entrez gene	5532	Entrez gene	activation
163688	Entrez gene	5533	Entrez gene	activation
51806	Entrez gene	5533	Entrez gene	activation
801	Entrez gene	5533	Entrez gene	activation
805	Entrez gene	5533	Entrez gene	activation
808	Entrez gene	5533	Entrez gene	activation
810	Entrez gene	5533	Entrez gene	activation
163688	Entrez gene	5534	Entrez gene	activation
51806	Entrez gene	5534	Entrez gene	activation
801	Entrez gene	5534	Entrez gene	activation
805	Entrez gene	5534	Entrez gene	activation
808	Entrez gene	5534	Entrez gene	activation
810	Entrez gene	5534	Entrez gene	activation
163688	Entrez gene	5535	Entrez gene	activation
51806	Entrez gene	5535	Entrez gene	activation
801	Entrez gene	5535	Entrez gene	activation
805	Entrez gene	5535	Entrez gene	activation
808	Entrez gene	5535	Entrez gene	activation
810	Entrez gene	5535	Entrez gene	activation
cpd:C00020	Kegg	5562	Entrez gene	activation
cpd:C04677	Kegg	5562	Entrez gene	activation
dr:D00944	Kegg	5562	Entrez gene	activation
cpd:C00020	Kegg	5563	Entrez gene	activation
cpd:C04677	Kegg	5563	Entrez gene	activation
dr:D00944	Kegg	5563	Entrez gene	activation
cpd:C00575	Kegg	5566	Entrez gene	activation
cpd:C00575	Kegg	5567	Entrez gene	activation
cpd:C00575	Kegg	5568	Entrez gene	activation
cpd:C00165	Kegg	5578	Entrez gene	activation
kegg_122	Kegg_complex id	5578	Entrez gene	activation
cpd:C00165	Kegg	5579	Entrez gene	activation
kegg_122	Kegg_complex id	5579	Entrez gene	activation
cpd:C00165	Kegg	5580	Entrez gene	activation
cpd:C00165	Kegg	5581	Entrez gene	activation
cpd:C00165	Kegg	5582	Entrez gene	activation
kegg_122	Kegg_complex id	5582	Entrez gene	activation
cpd:C00165	Kegg	5583	Entrez gene	activation
cpd:C00165	Kegg	5588	Entrez gene	activation
cpd:C00942	Kegg	5592	Entrez gene	activation
5604	Entrez gene	5594	Entrez gene	activation
5605	Entrez gene	5594	Entrez gene	activation
5604	Entrez gene	5595	Entrez gene	activation
5605	Entrez gene	5595	Entrez gene	activation
5609	Entrez gene	5599	Entrez gene	activation
5879	Entrez gene	5599	Entrez gene	activation
5880	Entrez gene	5599	Entrez gene	activation
5881	Entrez gene	5599	Entrez gene	activation
5609	Entrez gene	5601	Entrez gene	activation
5879	Entrez gene	5601	Entrez gene	activation
5880	Entrez gene	5601	Entrez gene	activation
5881	Entrez gene	5601	Entrez gene	activation
5609	Entrez gene	5602	Entrez gene	activation
5879	Entrez gene	5602	Entrez gene	activation
5880	Entrez gene	5602	Entrez gene	activation
5881	Entrez gene	5602	Entrez gene	activation
369	Entrez gene	5604	Entrez gene	activation
4342	Entrez gene	5604	Entrez gene	activation
5894	Entrez gene	5604	Entrez gene	activation
673	Entrez gene	5604	Entrez gene	activation
369	Entrez gene	5605	Entrez gene	activation
5894	Entrez gene	5605	Entrez gene	activation
673	Entrez gene	5605	Entrez gene	activation
4217	Entrez gene	5609	Entrez gene	activation
cpd:C00575	Kegg	5613	Entrez gene	activation
cpd:C01312	Kegg	5739	Entrez gene	activation
5578	Entrez gene	5894	Entrez gene	activation
5579	Entrez gene	5894	Entrez gene	activation
5580	Entrez gene	5894	Entrez gene	activation
5581	Entrez gene	5894	Entrez gene	activation
5582	Entrez gene	5894	Entrez gene	activation
5583	Entrez gene	5894	Entrez gene	activation
5588	Entrez gene	5894	Entrez gene	activation
kegg_90	Kegg_complex id	5925	Entrez gene	inhibition
kegg_82	Kegg_complex id	5925	Entrez gene	inhibition
kegg_84	Kegg_complex id	5925	Entrez gene	inhibition
kegg_90	Kegg_complex id	5933	Entrez gene	inhibition
kegg_90	Kegg_complex id	5934	Entrez gene	inhibition
7249	Entrez gene	6009	Entrez gene	inhibition
387	Entrez gene	6093	Entrez gene	activation
5594	Entrez gene	6195	Entrez gene	activation
5595	Entrez gene	6195	Entrez gene	activation
5594	Entrez gene	6196	Entrez gene	activation
5595	Entrez gene	6196	Entrez gene	activation
5594	Entrez gene	6197	Entrez gene	activation
5595	Entrez gene	6197	Entrez gene	activation
285362	Entrez gene	6448	Entrez gene	activation
1487	Entrez gene	6932	Entrez gene	inhibition
1488	Entrez gene	6932	Entrez gene	inhibition
1499	Entrez gene	6932	Entrez gene	activation
4089	Entrez gene	6932	Entrez gene	activation
51701	Entrez gene	6932	Entrez gene	inhibition
64321	Entrez gene	6932	Entrez gene	inhibition
1487	Entrez gene	6934	Entrez gene	inhibition
1488	Entrez gene	6934	Entrez gene	inhibition
1499	Entrez gene	6934	Entrez gene	activation
4089	Entrez gene	6934	Entrez gene	activation
51701	Entrez gene	6934	Entrez gene	inhibition
64321	Entrez gene	6934	Entrez gene	inhibition
7124	Entrez gene	7132	Entrez gene	activation
1111	Entrez gene	7157	Entrez gene	activation
11200	Entrez gene	7157	Entrez gene	activation
4193	Entrez gene	7157	Entrez gene	inhibition
4194	Entrez gene	7157	Entrez gene	inhibition
472	Entrez gene	7157	Entrez gene	activation
545	Entrez gene	7157	Entrez gene	activation
5591	Entrez gene	7157	Entrez gene	activation
596	Entrez gene	7157	Entrez gene	inhibition
2081	Entrez gene	7186	Entrez gene	activation
3551	Entrez gene	7248	Entrez gene	inhibition
10000	Entrez gene	7249	Entrez gene	inhibition
207	Entrez gene	7249	Entrez gene	inhibition
208	Entrez gene	7249	Entrez gene	inhibition
27330	Entrez gene	7249	Entrez gene	inhibition
5594	Entrez gene	7249	Entrez gene	inhibition
5595	Entrez gene	7249	Entrez gene	inhibition
6195	Entrez gene	7249	Entrez gene	inhibition
6196	Entrez gene	7249	Entrez gene	inhibition
6197	Entrez gene	7249	Entrez gene	inhibition
9054	Entrez gene	7263	Entrez gene	activation
258010	Entrez gene	7415	Entrez gene	inhibition
11197	Entrez gene	7471	Entrez gene	inhibition
6422	Entrez gene	7471	Entrez gene	inhibition
6423	Entrez gene	7471	Entrez gene	inhibition
6424	Entrez gene	7471	Entrez gene	inhibition
6425	Entrez gene	7471	Entrez gene	inhibition
64840	Entrez gene	7471	Entrez gene	activation
9350	Entrez gene	7471	Entrez gene	inhibition
11197	Entrez gene	7472	Entrez gene	inhibition
6422	Entrez gene	7472	Entrez gene	inhibition
6423	Entrez gene	7472	Entrez gene	inhibition
6424	Entrez gene	7472	Entrez gene	inhibition
6425	Entrez gene	7472	Entrez gene	inhibition
64840	Entrez gene	7472	Entrez gene	activation
9350	Entrez gene	7472	Entrez gene	inhibition
11197	Entrez gene	7473	Entrez gene	inhibition
6422	Entrez gene	7473	Entrez gene	inhibition
6423	Entrez gene	7473	Entrez gene	inhibition
6424	Entrez gene	7473	Entrez gene	inhibition
6425	Entrez gene	7473	Entrez gene	inhibition
64840	Entrez gene	7473	Entrez gene	activation
9350	Entrez gene	7473	Entrez gene	inhibition
11197	Entrez gene	7474	Entrez gene	inhibition
6422	Entrez gene	7474	Entrez gene	inhibition
6423	Entrez gene	7474	Entrez gene	inhibition
6424	Entrez gene	7474	Entrez gene	inhibition
6425	Entrez gene	7474	Entrez gene	inhibition
64840	Entrez gene	7474	Entrez gene	activation
9350	Entrez gene	7474	Entrez gene	inhibition
11197	Entrez gene	7475	Entrez gene	inhibition
6422	Entrez gene	7475	Entrez gene	inhibition
6423	Entrez gene	7475	Entrez gene	inhibition
6424	Entrez gene	7475	Entrez gene	inhibition
6425	Entrez gene	7475	Entrez gene	inhibition
64840	Entrez gene	7475	Entrez gene	activation
9350	Entrez gene	7475	Entrez gene	inhibition
11197	Entrez gene	7476	Entrez gene	inhibition
6422	Entrez gene	7476	Entrez gene	inhibition
6423	Entrez gene	7476	Entrez gene	inhibition
6424	Entrez gene	7476	Entrez gene	inhibition
6425	Entrez gene	7476	Entrez gene	inhibition
64840	Entrez gene	7476	Entrez gene	activation
9350	Entrez gene	7476	Entrez gene	inhibition
11197	Entrez gene	7477	Entrez gene	inhibition
6422	Entrez gene	7477	Entrez gene	inhibition
6423	Entrez gene	7477	Entrez gene	inhibition
6424	Entrez gene	7477	Entrez gene	inhibition
6425	Entrez gene	7477	Entrez gene	inhibition
64840	Entrez gene	7477	Entrez gene	activation
9350	Entrez gene	7477	Entrez gene	inhibition
11197	Entrez gene	7478	Entrez gene	inhibition
6422	Entrez gene	7478	Entrez gene	inhibition
6423	Entrez gene	7478	Entrez gene	inhibition
6424	Entrez gene	7478	Entrez gene	inhibition
6425	Entrez gene	7478	Entrez gene	inhibition
64840	Entrez gene	7478	Entrez gene	activation
9350	Entrez gene	7478	Entrez gene	inhibition
11197	Entrez gene	7479	Entrez gene	inhibition
6422	Entrez gene	7479	Entrez gene	inhibition
6423	Entrez gene	7479	Entrez gene	inhibition
6424	Entrez gene	7479	Entrez gene	inhibition
6425	Entrez gene	7479	Entrez gene	inhibition
64840	Entrez gene	7479	Entrez gene	activation
9350	Entrez gene	7479	Entrez gene	inhibition
11197	Entrez gene	7480	Entrez gene	inhibition
6422	Entrez gene	7480	Entrez gene	inhibition
6423	Entrez gene	7480	Entrez gene	inhibition
6424	Entrez gene	7480	Entrez gene	inhibition
6425	Entrez gene	7480	Entrez gene	inhibition
64840	Entrez gene	7480	Entrez gene	activation
9350	Entrez gene	7480	Entrez gene	inhibition
11197	Entrez gene	7481	Entrez gene	inhibition
6422	Entrez gene	7481	Entrez gene	inhibition
6423	Entrez gene	7481	Entrez gene	inhibition
6424	Entrez gene	7481	Entrez gene	inhibition
6425	Entrez gene	7481	Entrez gene	inhibition
64840	Entrez gene	7481	Entrez gene	activation
9350	Entrez gene	7481	Entrez gene	inhibition
11197	Entrez gene	7482	Entrez gene	inhibition
6422	Entrez gene	7482	Entrez gene	inhibition
6423	Entrez gene	7482	Entrez gene	inhibition
6424	Entrez gene	7482	Entrez gene	inhibition
6425	Entrez gene	7482	Entrez gene	inhibition
64840	Entrez gene	7482	Entrez gene	activation
9350	Entrez gene	7482	Entrez gene	inhibition
11197	Entrez gene	7483	Entrez gene	inhibition
6422	Entrez gene	7483	Entrez gene	inhibition
6423	Entrez gene	7483	Entrez gene	inhibition
6424	Entrez gene	7483	Entrez gene	inhibition
6425	Entrez gene	7483	Entrez gene	inhibition
64840	Entrez gene	7483	Entrez gene	activation
9350	Entrez gene	7483	Entrez gene	inhibition
11197	Entrez gene	7484	Entrez gene	inhibition
6422	Entrez gene	7484	Entrez gene	inhibition
6423	Entrez gene	7484	Entrez gene	inhibition
6424	Entrez gene	7484	Entrez gene	inhibition
6425	Entrez gene	7484	Entrez gene	inhibition
64840	Entrez gene	7484	Entrez gene	activation
9350	Entrez gene	7484	Entrez gene	inhibition
2081	Entrez gene	7494	Entrez gene	activation
4609	Entrez gene	7709	Entrez gene	inhibition
51384	Entrez gene	7855	Entrez gene	activation
54361	Entrez gene	7855	Entrez gene	activation
6422	Entrez gene	7855	Entrez gene	inhibition
6423	Entrez gene	7855	Entrez gene	inhibition
6424	Entrez gene	7855	Entrez gene	inhibition
6425	Entrez gene	7855	Entrez gene	inhibition
7471	Entrez gene	7855	Entrez gene	activation
7472	Entrez gene	7855	Entrez gene	activation
7473	Entrez gene	7855	Entrez gene	activation
7474	Entrez gene	7855	Entrez gene	activation
7475	Entrez gene	7855	Entrez gene	activation
7476	Entrez gene	7855	Entrez gene	activation
7477	Entrez gene	7855	Entrez gene	activation
7478	Entrez gene	7855	Entrez gene	activation
7479	Entrez gene	7855	Entrez gene	activation
7480	Entrez gene	7855	Entrez gene	activation
7481	Entrez gene	7855	Entrez gene	activation
7482	Entrez gene	7855	Entrez gene	activation
7483	Entrez gene	7855	Entrez gene	activation
7484	Entrez gene	7855	Entrez gene	activation
80326	Entrez gene	7855	Entrez gene	activation
81029	Entrez gene	7855	Entrez gene	activation
89780	Entrez gene	7855	Entrez gene	activation
51384	Entrez gene	7976	Entrez gene	activation
54361	Entrez gene	7976	Entrez gene	activation
6422	Entrez gene	7976	Entrez gene	inhibition
6423	Entrez gene	7976	Entrez gene	inhibition
6424	Entrez gene	7976	Entrez gene	inhibition
6425	Entrez gene	7976	Entrez gene	inhibition
7471	Entrez gene	7976	Entrez gene	activation
7472	Entrez gene	7976	Entrez gene	activation
7473	Entrez gene	7976	Entrez gene	activation
7474	Entrez gene	7976	Entrez gene	activation
7475	Entrez gene	7976	Entrez gene	activation
7476	Entrez gene	7976	Entrez gene	activation
7477	Entrez gene	7976	Entrez gene	activation
7478	Entrez gene	7976	Entrez gene	activation
7479	Entrez gene	7976	Entrez gene	activation
7480	Entrez gene	7976	Entrez gene	activation
7481	Entrez gene	7976	Entrez gene	activation
7482	Entrez gene	7976	Entrez gene	activation
7483	Entrez gene	7976	Entrez gene	activation
7484	Entrez gene	7976	Entrez gene	activation
80326	Entrez gene	7976	Entrez gene	activation
81029	Entrez gene	7976	Entrez gene	activation
89780	Entrez gene	7976	Entrez gene	activation
51384	Entrez gene	8321	Entrez gene	activation
54361	Entrez gene	8321	Entrez gene	activation
6422	Entrez gene	8321	Entrez gene	inhibition
6423	Entrez gene	8321	Entrez gene	inhibition
6424	Entrez gene	8321	Entrez gene	inhibition
6425	Entrez gene	8321	Entrez gene	inhibition
7471	Entrez gene	8321	Entrez gene	activation
7472	Entrez gene	8321	Entrez gene	activation
7473	Entrez gene	8321	Entrez gene	activation
7474	Entrez gene	8321	Entrez gene	activation
7475	Entrez gene	8321	Entrez gene	activation
7476	Entrez gene	8321	Entrez gene	activation
7477	Entrez gene	8321	Entrez gene	activation
7478	Entrez gene	8321	Entrez gene	activation
7479	Entrez gene	8321	Entrez gene	activation
7480	Entrez gene	8321	Entrez gene	activation
7481	Entrez gene	8321	Entrez gene	activation
7482	Entrez gene	8321	Entrez gene	activation
7483	Entrez gene	8321	Entrez gene	activation
7484	Entrez gene	8321	Entrez gene	activation
80326	Entrez gene	8321	Entrez gene	activation
81029	Entrez gene	8321	Entrez gene	activation
89780	Entrez gene	8321	Entrez gene	activation
51384	Entrez gene	8322	Entrez gene	activation
54361	Entrez gene	8322	Entrez gene	activation
6422	Entrez gene	8322	Entrez gene	inhibition
6423	Entrez gene	8322	Entrez gene	inhibition
6424	Entrez gene	8322	Entrez gene	inhibition
6425	Entrez gene	8322	Entrez gene	inhibition
7471	Entrez gene	8322	Entrez gene	activation
7472	Entrez gene	8322	Entrez gene	activation
7473	Entrez gene	8322	Entrez gene	activation
7474	Entrez gene	8322	Entrez gene	activation
7475	Entrez gene	8322	Entrez gene	activation
7476	Entrez gene	8322	Entrez gene	activation
7477	Entrez gene	8322	Entrez gene	activation
7478	Entrez gene	8322	Entrez gene	activation
7479	Entrez gene	8322	Entrez gene	activation
7480	Entrez gene	8322	Entrez gene	activation
7481	Entrez gene	8322	Entrez gene	activation
7482	Entrez gene	8322	Entrez gene	activation
7483	Entrez gene	8322	Entrez gene	activation
7484	Entrez gene	8322	Entrez gene	activation
80326	Entrez gene	8322	Entrez gene	activation
81029	Entrez gene	8322	Entrez gene	activation
89780	Entrez gene	8322	Entrez gene	activation
51384	Entrez gene	8323	Entrez gene	activation
54361	Entrez gene	8323	Entrez gene	activation
6422	Entrez gene	8323	Entrez gene	inhibition
6423	Entrez gene	8323	Entrez gene	inhibition
6424	Entrez gene	8323	Entrez gene	inhibition
6425	Entrez gene	8323	Entrez gene	inhibition
7471	Entrez gene	8323	Entrez gene	activation
7472	Entrez gene	8323	Entrez gene	activation
7473	Entrez gene	8323	Entrez gene	activation
7474	Entrez gene	8323	Entrez gene	activation
7475	Entrez gene	8323	Entrez gene	activation
7476	Entrez gene	8323	Entrez gene	activation
7477	Entrez gene	8323	Entrez gene	activation
7478	Entrez gene	8323	Entrez gene	activation
7479	Entrez gene	8323	Entrez gene	activation
7480	Entrez gene	8323	Entrez gene	activation
7481	Entrez gene	8323	Entrez gene	activation
7482	Entrez gene	8323	Entrez gene	activation
7483	Entrez gene	8323	Entrez gene	activation
7484	Entrez gene	8323	Entrez gene	activation
80326	Entrez gene	8323	Entrez gene	activation
81029	Entrez gene	8323	Entrez gene	activation
89780	Entrez gene	8323	Entrez gene	activation
51384	Entrez gene	8324	Entrez gene	activation
54361	Entrez gene	8324	Entrez gene	activation
6422	Entrez gene	8324	Entrez gene	inhibition
6423	Entrez gene	8324	Entrez gene	inhibition
6424	Entrez gene	8324	Entrez gene	inhibition
6425	Entrez gene	8324	Entrez gene	inhibition
7471	Entrez gene	8324	Entrez gene	activation
7472	Entrez gene	8324	Entrez gene	activation
7473	Entrez gene	8324	Entrez gene	activation
7474	Entrez gene	8324	Entrez gene	activation
7475	Entrez gene	8324	Entrez gene	activation
7476	Entrez gene	8324	Entrez gene	activation
7477	Entrez gene	8324	Entrez gene	activation
7478	Entrez gene	8324	Entrez gene	activation
7479	Entrez gene	8324	Entrez gene	activation
7480	Entrez gene	8324	Entrez gene	activation
7481	Entrez gene	8324	Entrez gene	activation
7482	Entrez gene	8324	Entrez gene	activation
7483	Entrez gene	8324	Entrez gene	activation
7484	Entrez gene	8324	Entrez gene	activation
80326	Entrez gene	8324	Entrez gene	activation
81029	Entrez gene	8324	Entrez gene	activation
89780	Entrez gene	8324	Entrez gene	activation
51384	Entrez gene	8325	Entrez gene	activation
54361	Entrez gene	8325	Entrez gene	activation
6422	Entrez gene	8325	Entrez gene	inhibition
6423	Entrez gene	8325	Entrez gene	inhibition
6424	Entrez gene	8325	Entrez gene	inhibition
6425	Entrez gene	8325	Entrez gene	inhibition
7471	Entrez gene	8325	Entrez gene	activation
7472	Entrez gene	8325	Entrez gene	activation
7473	Entrez gene	8325	Entrez gene	activation
7474	Entrez gene	8325	Entrez gene	activation
7475	Entrez gene	8325	Entrez gene	activation
7476	Entrez gene	8325	Entrez gene	activation
7477	Entrez gene	8325	Entrez gene	activation
7478	Entrez gene	8325	Entrez gene	activation
7479	Entrez gene	8325	Entrez gene	activation
7480	Entrez gene	8325	Entrez gene	activation
7481	Entrez gene	8325	Entrez gene	activation
7482	Entrez gene	8325	Entrez gene	activation
7483	Entrez gene	8325	Entrez gene	activation
7484	Entrez gene	8325	Entrez gene	activation
80326	Entrez gene	8325	Entrez gene	activation
81029	Entrez gene	8325	Entrez gene	activation
89780	Entrez gene	8325	Entrez gene	activation
51384	Entrez gene	8326	Entrez gene	activation
54361	Entrez gene	8326	Entrez gene	activation
6422	Entrez gene	8326	Entrez gene	inhibition
6423	Entrez gene	8326	Entrez gene	inhibition
6424	Entrez gene	8326	Entrez gene	inhibition
6425	Entrez gene	8326	Entrez gene	inhibition
7471	Entrez gene	8326	Entrez gene	activation
7472	Entrez gene	8326	Entrez gene	activation
7473	Entrez gene	8326	Entrez gene	activation
7474	Entrez gene	8326	Entrez gene	activation
7475	Entrez gene	8326	Entrez gene	activation
7476	Entrez gene	8326	Entrez gene	activation
7477	Entrez gene	8326	Entrez gene	activation
7478	Entrez gene	8326	Entrez gene	activation
7479	Entrez gene	8326	Entrez gene	activation
7480	Entrez gene	8326	Entrez gene	activation
7481	Entrez gene	8326	Entrez gene	activation
7482	Entrez gene	8326	Entrez gene	activation
7483	Entrez gene	8326	Entrez gene	activation
7484	Entrez gene	8326	Entrez gene	activation
80326	Entrez gene	8326	Entrez gene	activation
81029	Entrez gene	8326	Entrez gene	activation
89780	Entrez gene	8326	Entrez gene	activation
7272	Entrez gene	8379	Entrez gene	activation
2767	Entrez gene	8398	Entrez gene	activation
2776	Entrez gene	8398	Entrez gene	activation
2767	Entrez gene	8399	Entrez gene	activation
2776	Entrez gene	8399	Entrez gene	activation
2475	Entrez gene	8408	Entrez gene	inhibition
cpd:C15181	Kegg	8503	Entrez gene	inhibition
cpd:C15195	Kegg	8503	Entrez gene	inhibition
10000	Entrez gene	8517	Entrez gene	activation
207	Entrez gene	8517	Entrez gene	activation
208	Entrez gene	8517	Entrez gene	activation
9020	Entrez gene	8517	Entrez gene	activation
2767	Entrez gene	8681	Entrez gene	activation
2776	Entrez gene	8681	Entrez gene	activation
10459	Entrez gene	8697	Entrez gene	inhibition
4085	Entrez gene	8697	Entrez gene	inhibition
kegg_106	Kegg_complex id	8697	Entrez gene	inhibition
kegg_95	Kegg_complex id	8697	Entrez gene	inhibition
355	Entrez gene	8772	Entrez gene	activation
8793	Entrez gene	8772	Entrez gene	activation
8794	Entrez gene	8772	Entrez gene	activation
8795	Entrez gene	8772	Entrez gene	activation
8797	Entrez gene	8772	Entrez gene	activation
8837	Entrez gene	8772	Entrez gene	inhibition
8743	Entrez gene	8793	Entrez gene	activation
8743	Entrez gene	8794	Entrez gene	activation
8743	Entrez gene	8795	Entrez gene	activation
8743	Entrez gene	8797	Entrez gene	activation
10459	Entrez gene	8881	Entrez gene	inhibition
4085	Entrez gene	8881	Entrez gene	inhibition
kegg_106	Kegg_complex id	8881	Entrez gene	inhibition
kegg_95	Kegg_complex id	8881	Entrez gene	inhibition
7186	Entrez gene	9020	Entrez gene	activation
8737	Entrez gene	9020	Entrez gene	activation
27330	Entrez gene	9088	Entrez gene	inhibition
4342	Entrez gene	9088	Entrez gene	inhibition
5347	Entrez gene	9088	Entrez gene	inhibition
6195	Entrez gene	9088	Entrez gene	inhibition
6196	Entrez gene	9088	Entrez gene	inhibition
6197	Entrez gene	9088	Entrez gene	inhibition
10912	Entrez gene	9133	Entrez gene	inhibition
1647	Entrez gene	9133	Entrez gene	inhibition
2810	Entrez gene	9133	Entrez gene	inhibition
4616	Entrez gene	9133	Entrez gene	inhibition
kegg_103	Kegg_complex id	9133	Entrez gene	inhibition
kegg_104	Kegg_complex id	9133	Entrez gene	inhibition
10672	Entrez gene	9138	Entrez gene	activation
2768	Entrez gene	9138	Entrez gene	activation
kegg_104	Kegg_complex id	9232	Entrez gene	inhibition
kegg_107	Kegg_complex id	9232	Entrez gene	inhibition
kegg_93	Kegg_complex id	9232	Entrez gene	inhibition
1978	Entrez gene	9470	Entrez gene	inhibition
387	Entrez gene	9475	Entrez gene	activation
30001	Entrez gene	9601	Entrez gene	activation
56605	Entrez gene	9601	Entrez gene	activation
10744	Entrez gene	9700	Entrez gene	inhibition
9232	Entrez gene	9700	Entrez gene	inhibition
2475	Entrez gene	9706	Entrez gene	inhibition
kegg_101	Kegg_complex id	9748	Entrez gene	activation
10672	Entrez gene	9826	Entrez gene	activation
2768	Entrez gene	9826	Entrez gene	activation
9700	Entrez gene	9985	Entrez gene	inhibition
kegg_109	Kegg_complex id	9985	Entrez gene	activation
30001	Entrez gene	10130	Entrez gene	activation
56605	Entrez gene	10130	Entrez gene	activation
cpd:C16125	Kegg	10203	Entrez gene	activation
cpd:C16127	Kegg	10203	Entrez gene	activation
5566	Entrez gene	10242	Entrez gene	activation
5567	Entrez gene	10242	Entrez gene	activation
5568	Entrez gene	10242	Entrez gene	activation
5592	Entrez gene	10242	Entrez gene	activation
5613	Entrez gene	10242	Entrez gene	activation
cpd:C14748	Kegg	10242	Entrez gene	inhibition
cpd:C16125	Kegg	10266	Entrez gene	activation
cpd:C16127	Kegg	10266	Entrez gene	activation
cpd:C16125	Kegg	10267	Entrez gene	activation
cpd:C16127	Kegg	10267	Entrez gene	activation
cpd:C16125	Kegg	10268	Entrez gene	activation
cpd:C16127	Kegg	10268	Entrez gene	activation
5592	Entrez gene	10335	Entrez gene	activation
10459	Entrez gene	10393	Entrez gene	inhibition
4085	Entrez gene	10393	Entrez gene	inhibition
kegg_106	Kegg_complex id	10393	Entrez gene	inhibition
kegg_95	Kegg_complex id	10393	Entrez gene	inhibition
340156	Entrez gene	10398	Entrez gene	activation
4638	Entrez gene	10398	Entrez gene	activation
4659	Entrez gene	10398	Entrez gene	inhibition
4660	Entrez gene	10398	Entrez gene	inhibition
5499	Entrez gene	10398	Entrez gene	inhibition
5500	Entrez gene	10398	Entrez gene	inhibition
5501	Entrez gene	10398	Entrez gene	inhibition
85366	Entrez gene	10398	Entrez gene	activation
91807	Entrez gene	10398	Entrez gene	activation
699	Entrez gene	10459	Entrez gene	activation
8379	Entrez gene	10459	Entrez gene	activation
10533	Entrez gene	10533	Entrez gene	activation
11337	Entrez gene	10533	Entrez gene	activation
11345	Entrez gene	10533	Entrez gene	activation
23710	Entrez gene	10533	Entrez gene	activation
9140	Entrez gene	10533	Entrez gene	activation
146	Entrez gene	10672	Entrez gene	activation
147	Entrez gene	10672	Entrez gene	activation
148	Entrez gene	10672	Entrez gene	activation
185	Entrez gene	10672	Entrez gene	activation
1909	Entrez gene	10672	Entrez gene	activation
kegg_104	Kegg_complex id	10744	Entrez gene	inhibition
kegg_107	Kegg_complex id	10744	Entrez gene	inhibition
kegg_93	Kegg_complex id	10744	Entrez gene	inhibition
30001	Entrez gene	10961	Entrez gene	activation
56605	Entrez gene	10961	Entrez gene	activation
472	Entrez gene	11200	Entrez gene	activation
51384	Entrez gene	11211	Entrez gene	activation
54361	Entrez gene	11211	Entrez gene	activation
6422	Entrez gene	11211	Entrez gene	inhibition
6423	Entrez gene	11211	Entrez gene	inhibition
6424	Entrez gene	11211	Entrez gene	inhibition
6425	Entrez gene	11211	Entrez gene	inhibition
7471	Entrez gene	11211	Entrez gene	activation
7472	Entrez gene	11211	Entrez gene	activation
7473	Entrez gene	11211	Entrez gene	activation
7474	Entrez gene	11211	Entrez gene	activation
7475	Entrez gene	11211	Entrez gene	activation
7476	Entrez gene	11211	Entrez gene	activation
7477	Entrez gene	11211	Entrez gene	activation
7478	Entrez gene	11211	Entrez gene	activation
7479	Entrez gene	11211	Entrez gene	activation
7480	Entrez gene	11211	Entrez gene	activation
7481	Entrez gene	11211	Entrez gene	activation
7482	Entrez gene	11211	Entrez gene	activation
7483	Entrez gene	11211	Entrez gene	activation
7484	Entrez gene	11211	Entrez gene	activation
80326	Entrez gene	11211	Entrez gene	activation
81029	Entrez gene	11211	Entrez gene	activation
89780	Entrez gene	11211	Entrez gene	activation
163688	Entrez gene	11261	Entrez gene	activation
51806	Entrez gene	11261	Entrez gene	activation
801	Entrez gene	11261	Entrez gene	activation
805	Entrez gene	11261	Entrez gene	activation
808	Entrez gene	11261	Entrez gene	activation
810	Entrez gene	11261	Entrez gene	activation
3065	Entrez gene	11317	Entrez gene	inhibition
3066	Entrez gene	11317	Entrez gene	inhibition
4851	Entrez gene	11317	Entrez gene	activation
4853	Entrez gene	11317	Entrez gene	activation
4854	Entrez gene	11317	Entrez gene	activation
4855	Entrez gene	11317	Entrez gene	activation
kegg_130	Kegg_complex id	11317	Entrez gene	activation
kegg_131	Kegg_complex id	11317	Entrez gene	inhibition
kegg_132	Kegg_complex id	11317	Entrez gene	inhibition
285362	Entrez gene	22901	Entrez gene	activation
4851	Entrez gene	23220	Entrez gene	activation
4853	Entrez gene	23220	Entrez gene	activation
4854	Entrez gene	23220	Entrez gene	activation
4855	Entrez gene	23220	Entrez gene	activation
2767	Entrez gene	23236	Entrez gene	activation
2776	Entrez gene	23236	Entrez gene	activation
10672	Entrez gene	23365	Entrez gene	activation
2768	Entrez gene	23365	Entrez gene	activation
cpd:C15181	Kegg	23533	Entrez gene	inhibition
cpd:C15195	Kegg	23533	Entrez gene	inhibition
468	Entrez gene	23645	Entrez gene	activation
10459	Entrez gene	25847	Entrez gene	inhibition
4085	Entrez gene	25847	Entrez gene	inhibition
kegg_106	Kegg_complex id	25847	Entrez gene	inhibition
kegg_95	Kegg_complex id	25847	Entrez gene	inhibition
2475	Entrez gene	25989	Entrez gene	inhibition
kegg_102	Kegg_complex id	26271	Entrez gene	inhibition
2767	Entrez gene	26279	Entrez gene	activation
2776	Entrez gene	26279	Entrez gene	activation
5566	Entrez gene	27094	Entrez gene	activation
5567	Entrez gene	27094	Entrez gene	activation
5568	Entrez gene	27094	Entrez gene	activation
5592	Entrez gene	27094	Entrez gene	activation
5613	Entrez gene	27094	Entrez gene	activation
cpd:C14748	Kegg	27094	Entrez gene	inhibition
4357	Entrez gene	27304	Entrez gene	activation
7263	Entrez gene	27304	Entrez gene	activation
81605	Entrez gene	27304	Entrez gene	activation
9054	Entrez gene	27304	Entrez gene	activation
5594	Entrez gene	27330	Entrez gene	activation
5595	Entrez gene	27330	Entrez gene	activation
5566	Entrez gene	27345	Entrez gene	activation
5567	Entrez gene	27345	Entrez gene	activation
5568	Entrez gene	27345	Entrez gene	activation
5592	Entrez gene	27345	Entrez gene	activation
5613	Entrez gene	27345	Entrez gene	activation
cpd:C14748	Kegg	27345	Entrez gene	inhibition
10459	Entrez gene	29882	Entrez gene	inhibition
4085	Entrez gene	29882	Entrez gene	inhibition
kegg_106	Kegg_complex id	29882	Entrez gene	inhibition
kegg_95	Kegg_complex id	29882	Entrez gene	inhibition
10459	Entrez gene	29945	Entrez gene	inhibition
4085	Entrez gene	29945	Entrez gene	inhibition
kegg_106	Kegg_complex id	29945	Entrez gene	inhibition
kegg_95	Kegg_complex id	29945	Entrez gene	inhibition
2767	Entrez gene	30814	Entrez gene	activation
2776	Entrez gene	30814	Entrez gene	activation
2767	Entrez gene	50487	Entrez gene	activation
2776	Entrez gene	50487	Entrez gene	activation
10113	Entrez gene	51128	Entrez gene	activation
1487	Entrez gene	51176	Entrez gene	inhibition
1488	Entrez gene	51176	Entrez gene	inhibition
1499	Entrez gene	51176	Entrez gene	activation
4089	Entrez gene	51176	Entrez gene	activation
51701	Entrez gene	51176	Entrez gene	inhibition
64321	Entrez gene	51176	Entrez gene	inhibition
11197	Entrez gene	51384	Entrez gene	inhibition
6422	Entrez gene	51384	Entrez gene	inhibition
6423	Entrez gene	51384	Entrez gene	inhibition
6424	Entrez gene	51384	Entrez gene	inhibition
6425	Entrez gene	51384	Entrez gene	inhibition
64840	Entrez gene	51384	Entrez gene	activation
9350	Entrez gene	51384	Entrez gene	inhibition
10459	Entrez gene	51433	Entrez gene	inhibition
4085	Entrez gene	51433	Entrez gene	inhibition
kegg_106	Kegg_complex id	51433	Entrez gene	inhibition
kegg_95	Kegg_complex id	51433	Entrez gene	inhibition
10459	Entrez gene	51434	Entrez gene	inhibition
4085	Entrez gene	51434	Entrez gene	inhibition
kegg_106	Kegg_complex id	51434	Entrez gene	inhibition
kegg_95	Kegg_complex id	51434	Entrez gene	inhibition
5594	Entrez gene	51513	Entrez gene	inhibition
5595	Entrez gene	51513	Entrez gene	inhibition
10459	Entrez gene	51529	Entrez gene	inhibition
4085	Entrez gene	51529	Entrez gene	inhibition
kegg_106	Kegg_complex id	51529	Entrez gene	inhibition
kegg_95	Kegg_complex id	51529	Entrez gene	inhibition
cpd:C00076	Kegg	51806	Entrez gene	activation
11197	Entrez gene	54361	Entrez gene	inhibition
6422	Entrez gene	54361	Entrez gene	inhibition
6423	Entrez gene	54361	Entrez gene	inhibition
6424	Entrez gene	54361	Entrez gene	inhibition
6425	Entrez gene	54361	Entrez gene	inhibition
64840	Entrez gene	54361	Entrez gene	activation
9350	Entrez gene	54361	Entrez gene	inhibition
258010	Entrez gene	55968	Entrez gene	inhibition
10113	Entrez gene	56681	Entrez gene	activation
kegg_121	Kegg_complex id	57521	Entrez gene	activation
163688	Entrez gene	63928	Entrez gene	activation
51806	Entrez gene	63928	Entrez gene	activation
801	Entrez gene	63928	Entrez gene	activation
805	Entrez gene	63928	Entrez gene	activation
808	Entrez gene	63928	Entrez gene	activation
810	Entrez gene	63928	Entrez gene	activation
10533	Entrez gene	64422	Entrez gene	activation
5347	Entrez gene	64506	Entrez gene	activation
6790	Entrez gene	64506	Entrez gene	activation
kegg_101	Kegg_complex id	64506	Entrez gene	activation
2767	Entrez gene	64600	Entrez gene	activation
2776	Entrez gene	64600	Entrez gene	activation
10459	Entrez gene	64682	Entrez gene	inhibition
4085	Entrez gene	64682	Entrez gene	inhibition
kegg_106	Kegg_complex id	64682	Entrez gene	inhibition
kegg_95	Kegg_complex id	64682	Entrez gene	inhibition
11197	Entrez gene	80326	Entrez gene	inhibition
6422	Entrez gene	80326	Entrez gene	inhibition
6423	Entrez gene	80326	Entrez gene	inhibition
6424	Entrez gene	80326	Entrez gene	inhibition
6425	Entrez gene	80326	Entrez gene	inhibition
64840	Entrez gene	80326	Entrez gene	activation
9350	Entrez gene	80326	Entrez gene	inhibition
258010	Entrez gene	80700	Entrez gene	inhibition
11197	Entrez gene	81029	Entrez gene	inhibition
6422	Entrez gene	81029	Entrez gene	inhibition
6423	Entrez gene	81029	Entrez gene	inhibition
6424	Entrez gene	81029	Entrez gene	inhibition
6425	Entrez gene	81029	Entrez gene	inhibition
64840	Entrez gene	81029	Entrez gene	activation
9350	Entrez gene	81029	Entrez gene	inhibition
30001	Entrez gene	81567	Entrez gene	activation
56605	Entrez gene	81567	Entrez gene	activation
2767	Entrez gene	81579	Entrez gene	activation
2776	Entrez gene	81579	Entrez gene	activation
1487	Entrez gene	83439	Entrez gene	inhibition
1488	Entrez gene	83439	Entrez gene	inhibition
1499	Entrez gene	83439	Entrez gene	activation
4089	Entrez gene	83439	Entrez gene	activation
51701	Entrez gene	83439	Entrez gene	inhibition
64321	Entrez gene	83439	Entrez gene	inhibition
10000	Entrez gene	84335	Entrez gene	inhibition
207	Entrez gene	84335	Entrez gene	inhibition
208	Entrez gene	84335	Entrez gene	inhibition
2767	Entrez gene	84647	Entrez gene	activation
2776	Entrez gene	84647	Entrez gene	activation
163688	Entrez gene	85366	Entrez gene	activation
51806	Entrez gene	85366	Entrez gene	activation
5566	Entrez gene	85366	Entrez gene	inhibition
5567	Entrez gene	85366	Entrez gene	inhibition
5568	Entrez gene	85366	Entrez gene	inhibition
5613	Entrez gene	85366	Entrez gene	inhibition
801	Entrez gene	85366	Entrez gene	activation
805	Entrez gene	85366	Entrez gene	activation
808	Entrez gene	85366	Entrez gene	activation
810	Entrez gene	85366	Entrez gene	activation
10912	Entrez gene	85417	Entrez gene	inhibition
1647	Entrez gene	85417	Entrez gene	inhibition
2810	Entrez gene	85417	Entrez gene	inhibition
4616	Entrez gene	85417	Entrez gene	inhibition
11197	Entrez gene	89780	Entrez gene	inhibition
6422	Entrez gene	89780	Entrez gene	inhibition
6423	Entrez gene	89780	Entrez gene	inhibition
6424	Entrez gene	89780	Entrez gene	inhibition
6425	Entrez gene	89780	Entrez gene	inhibition
64840	Entrez gene	89780	Entrez gene	activation
9350	Entrez gene	89780	Entrez gene	inhibition
163688	Entrez gene	91807	Entrez gene	activation
51806	Entrez gene	91807	Entrez gene	activation
5566	Entrez gene	91807	Entrez gene	inhibition
5567	Entrez gene	91807	Entrez gene	inhibition
5568	Entrez gene	91807	Entrez gene	inhibition
5613	Entrez gene	91807	Entrez gene	inhibition
801	Entrez gene	91807	Entrez gene	activation
805	Entrez gene	91807	Entrez gene	activation
808	Entrez gene	91807	Entrez gene	activation
810	Entrez gene	91807	Entrez gene	activation
4851	Entrez gene	113878	Entrez gene	activation
4853	Entrez gene	113878	Entrez gene	activation
4854	Entrez gene	113878	Entrez gene	activation
4855	Entrez gene	113878	Entrez gene	activation
2767	Entrez gene	123745	Entrez gene	activation
2776	Entrez gene	123745	Entrez gene	activation
340156	Entrez gene	140465	Entrez gene	activation
4638	Entrez gene	140465	Entrez gene	activation
4659	Entrez gene	140465	Entrez gene	inhibition
4660	Entrez gene	140465	Entrez gene	inhibition
5499	Entrez gene	140465	Entrez gene	inhibition
5500	Entrez gene	140465	Entrez gene	inhibition
5501	Entrez gene	140465	Entrez gene	inhibition
85366	Entrez gene	140465	Entrez gene	activation
91807	Entrez gene	140465	Entrez gene	activation
4851	Entrez gene	151636	Entrez gene	activation
4853	Entrez gene	151636	Entrez gene	activation
4854	Entrez gene	151636	Entrez gene	activation
4855	Entrez gene	151636	Entrez gene	activation
5566	Entrez gene	157855	Entrez gene	activation
5567	Entrez gene	157855	Entrez gene	activation
5568	Entrez gene	157855	Entrez gene	activation
5592	Entrez gene	157855	Entrez gene	activation
5613	Entrez gene	157855	Entrez gene	activation
cpd:C14748	Kegg	157855	Entrez gene	inhibition
cpd:C00076	Kegg	163688	Entrez gene	activation
4851	Entrez gene	196403	Entrez gene	activation
4853	Entrez gene	196403	Entrez gene	activation
4854	Entrez gene	196403	Entrez gene	activation
4855	Entrez gene	196403	Entrez gene	activation
2778	Entrez gene	196883	Entrez gene	activation
10459	Entrez gene	246184	Entrez gene	inhibition
4085	Entrez gene	246184	Entrez gene	inhibition
kegg_106	Kegg_complex id	246184	Entrez gene	inhibition
kegg_95	Kegg_complex id	246184	Entrez gene	inhibition
1978	Entrez gene	253314	Entrez gene	inhibition
5347	Entrez gene	286151	Entrez gene	inhibition
5515	Entrez gene	286151	Entrez gene	activation
5516	Entrez gene	286151	Entrez gene	activation
5518	Entrez gene	286151	Entrez gene	activation
5519	Entrez gene	286151	Entrez gene	activation
815	Entrez gene	286151	Entrez gene	inhibition
816	Entrez gene	286151	Entrez gene	inhibition
817	Entrez gene	286151	Entrez gene	inhibition
818	Entrez gene	286151	Entrez gene	inhibition
kegg_110	Kegg_complex id	286151	Entrez gene	inhibition
kegg_105	Kegg_complex id	286151	Entrez gene	inhibition
kegg_108	Kegg_complex id	286151	Entrez gene	inhibition
163688	Entrez gene	340156	Entrez gene	activation
51806	Entrez gene	340156	Entrez gene	activation
5566	Entrez gene	340156	Entrez gene	inhibition
5567	Entrez gene	340156	Entrez gene	inhibition
5568	Entrez gene	340156	Entrez gene	inhibition
5613	Entrez gene	340156	Entrez gene	inhibition
801	Entrez gene	340156	Entrez gene	activation
805	Entrez gene	340156	Entrez gene	activation
808	Entrez gene	340156	Entrez gene	activation
810	Entrez gene	340156	Entrez gene	activation
90353	Entrez gene	348180	Entrez gene	activation
2767	Entrez gene	391013	Entrez gene	activation
2776	Entrez gene	391013	Entrez gene	activation
2767	Entrez gene	100137049	Entrez gene	activation
2776	Entrez gene	100137049	Entrez gene	activation
23236	Entrez gene	cpd:C00165	Kegg	activation
5330	Entrez gene	cpd:C00165	Kegg	activation
5331	Entrez gene	cpd:C00165	Kegg	activation
5332	Entrez gene	cpd:C00165	Kegg	activation
100137049	Entrez gene	cpd:C00219	Kegg	activation
123745	Entrez gene	cpd:C00219	Kegg	activation
26279	Entrez gene	cpd:C00219	Kegg	activation
30814	Entrez gene	cpd:C00219	Kegg	activation
391013	Entrez gene	cpd:C00219	Kegg	activation
50487	Entrez gene	cpd:C00219	Kegg	activation
5319	Entrez gene	cpd:C00219	Kegg	activation
5320	Entrez gene	cpd:C00219	Kegg	activation
5321	Entrez gene	cpd:C00219	Kegg	activation
5322	Entrez gene	cpd:C00219	Kegg	activation
64600	Entrez gene	cpd:C00219	Kegg	activation
81579	Entrez gene	cpd:C00219	Kegg	activation
8398	Entrez gene	cpd:C00219	Kegg	activation
8399	Entrez gene	cpd:C00219	Kegg	activation
84647	Entrez gene	cpd:C00219	Kegg	activation
8681	Entrez gene	cpd:C00219	Kegg	activation
64422	Entrez gene	cpd:C00350	Kegg	activation
107	Entrez gene	cpd:C00575	Kegg	activation
108	Entrez gene	cpd:C00575	Kegg	activation
109	Entrez gene	cpd:C00575	Kegg	activation
111	Entrez gene	cpd:C00575	Kegg	activation
112	Entrez gene	cpd:C00575	Kegg	activation
113	Entrez gene	cpd:C00575	Kegg	activation
114	Entrez gene	cpd:C00575	Kegg	activation
115	Entrez gene	cpd:C00575	Kegg	activation
196883	Entrez gene	cpd:C00575	Kegg	activation
2977	Entrez gene	cpd:C00942	Kegg	activation
2982	Entrez gene	cpd:C00942	Kegg	activation
2983	Entrez gene	cpd:C00942	Kegg	activation
4881	Entrez gene	cpd:C00942	Kegg	activation
23236	Entrez gene	cpd:C01245	Kegg	activation
5330	Entrez gene	cpd:C01245	Kegg	activation
5331	Entrez gene	cpd:C01245	Kegg	activation
5332	Entrez gene	cpd:C01245	Kegg	activation
5728	Entrez gene	cpd:C05981	Kegg	inhibition
11261	Entrez gene	kegg_107	Kegg_complex id	activation
5530	Entrez gene	kegg_107	Kegg_complex id	activation
5532	Entrez gene	kegg_107	Kegg_complex id	activation
5533	Entrez gene	kegg_107	Kegg_complex id	activation
5534	Entrez gene	kegg_107	Kegg_complex id	activation
5535	Entrez gene	kegg_107	Kegg_complex id	activation
63928	Entrez gene	kegg_107	Kegg_complex id	activation
1026	Entrez gene	kegg_112	Kegg_complex id	inhibition
10912	Entrez gene	kegg_113	Kegg_complex id	inhibition
1647	Entrez gene	kegg_113	Kegg_complex id	inhibition
2810	Entrez gene	kegg_113	Kegg_complex id	inhibition
4616	Entrez gene	kegg_113	Kegg_complex id	inhibition
6843	Entrez gene	kegg_114	Kegg_complex id	activation
6844	Entrez gene	kegg_114	Kegg_complex id	activation
9341	Entrez gene	kegg_114	Kegg_complex id	activation
8674	Entrez gene	kegg_115	Kegg_complex id	activation
8674	Entrez gene	kegg_116	Kegg_complex id	activation
10652	Entrez gene	kegg_117	Kegg_complex id	activation
10282	Entrez gene	kegg_118	Kegg_complex id	activation
51272	Entrez gene	kegg_118	Kegg_complex id	activation
9554	Entrez gene	kegg_119	Kegg_complex id	activation
cpd:C15182	Kegg	kegg_120	Kegg_complex id	inhibition
cpd:C15183	Kegg	kegg_120	Kegg_complex id	inhibition
dr:D00753	Kegg	kegg_120	Kegg_complex id	inhibition
dr:D02714	Kegg	kegg_120	Kegg_complex id	inhibition
7132	Entrez gene	kegg_123	Kegg_complex id	activation
8837	Entrez gene	kegg_123	Kegg_complex id	inhibition
7132	Entrez gene	kegg_124	Kegg_complex id	activation
3554	Entrez gene	kegg_125	Kegg_complex id	activation
3556	Entrez gene	kegg_125	Kegg_complex id	activation
3554	Entrez gene	kegg_126	Kegg_complex id	activation
3556	Entrez gene	kegg_126	Kegg_complex id	activation
1026	Entrez gene	kegg_82	Kegg_complex id	inhibition
kegg_91	Kegg_complex id	kegg_82	Kegg_complex id	inhibition
1026	Entrez gene	kegg_84	Kegg_complex id	inhibition
1027	Entrez gene	kegg_84	Kegg_complex id	inhibition
1028	Entrez gene	kegg_84	Kegg_complex id	inhibition
kegg_94	Kegg_complex id	kegg_89	Kegg_complex id	inhibition
1026	Entrez gene	kegg_90	Kegg_complex id	inhibition
1027	Entrez gene	kegg_90	Kegg_complex id	inhibition
1028	Entrez gene	kegg_90	Kegg_complex id	inhibition
1029	Entrez gene	kegg_90	Kegg_complex id	inhibition
1030	Entrez gene	kegg_90	Kegg_complex id	inhibition
1031	Entrez gene	kegg_90	Kegg_complex id	inhibition
1032	Entrez gene	kegg_90	Kegg_complex id	inhibition
5111	Entrez gene	kegg_90	Kegg_complex id	inhibition
kegg_93	Kegg_complex id	kegg_94	Kegg_complex id	activation
9700	Entrez gene	kegg_96	Kegg_complex id	inhibition

## Sheet: SN4
This worksheet provides regulatory interactions in signaling network SN4
Kegg_complex id is listed in worksheet KEGG_COMPLEX
Regulator	ID source	Target	ID source	Effect
1969	Entrez gene	25	Entrez gene	activation
2041	Entrez gene	25	Entrez gene	activation
2042	Entrez gene	25	Entrez gene	activation
2043	Entrez gene	25	Entrez gene	activation
2044	Entrez gene	25	Entrez gene	activation
2045	Entrez gene	25	Entrez gene	activation
2046	Entrez gene	25	Entrez gene	activation
2047	Entrez gene	25	Entrez gene	activation
2048	Entrez gene	25	Entrez gene	activation
2049	Entrez gene	25	Entrez gene	activation
2050	Entrez gene	25	Entrez gene	activation
2051	Entrez gene	25	Entrez gene	activation
285220	Entrez gene	25	Entrez gene	activation
3624	Entrez gene	92	Entrez gene	activation
3625	Entrez gene	92	Entrez gene	activation
3626	Entrez gene	92	Entrez gene	activation
4838	Entrez gene	92	Entrez gene	activation
83729	Entrez gene	92	Entrez gene	activation
3624	Entrez gene	93	Entrez gene	activation
3625	Entrez gene	93	Entrez gene	activation
3626	Entrez gene	93	Entrez gene	activation
4838	Entrez gene	93	Entrez gene	activation
83729	Entrez gene	93	Entrez gene	activation
2778	Entrez gene	107	Entrez gene	activation
2778	Entrez gene	108	Entrez gene	activation
2778	Entrez gene	109	Entrez gene	activation
2778	Entrez gene	111	Entrez gene	activation
2778	Entrez gene	112	Entrez gene	activation
2778	Entrez gene	113	Entrez gene	activation
2778	Entrez gene	114	Entrez gene	activation
2778	Entrez gene	115	Entrez gene	activation
cpd:C16088	Kegg	117	Entrez gene	activation
cpd:C16089	Kegg	117	Entrez gene	activation
cpd:C00212	Kegg	134	Entrez gene	activation
cpd:C00212	Kegg	135	Entrez gene	activation
cpd:C00212	Kegg	136	Entrez gene	activation
cpd:C00212	Kegg	140	Entrez gene	activation
cpd:C00547	Kegg	146	Entrez gene	activation
cpd:C00788	Kegg	146	Entrez gene	activation
cpd:C00547	Kegg	147	Entrez gene	activation
cpd:C00788	Kegg	147	Entrez gene	activation
cpd:C00547	Kegg	148	Entrez gene	activation
cpd:C00788	Kegg	148	Entrez gene	activation
cpd:C00547	Kegg	150	Entrez gene	activation
cpd:C00788	Kegg	150	Entrez gene	activation
cpd:C00547	Kegg	151	Entrez gene	activation
cpd:C00788	Kegg	151	Entrez gene	activation
cpd:C00547	Kegg	152	Entrez gene	activation
cpd:C00788	Kegg	152	Entrez gene	activation
cpd:C00547	Kegg	153	Entrez gene	activation
cpd:C00788	Kegg	153	Entrez gene	activation
cpd:C00547	Kegg	154	Entrez gene	activation
cpd:C00788	Kegg	154	Entrez gene	activation
cpd:C00547	Kegg	155	Entrez gene	activation
cpd:C00788	Kegg	155	Entrez gene	activation
cpd:C02135	Kegg	185	Entrez gene	activation
cpd:C15848	Kegg	185	Entrez gene	activation
cpd:C02135	Kegg	186	Entrez gene	activation
cpd:C15848	Kegg	186	Entrez gene	activation
cpd:C15855	Kegg	187	Entrez gene	activation
cpd:C15856	Kegg	187	Entrez gene	activation
8646	Entrez gene	268	Entrez gene	inhibition
9241	Entrez gene	268	Entrez gene	inhibition
151449	Entrez gene	269	Entrez gene	activation
268	Entrez gene	269	Entrez gene	activation
353500	Entrez gene	269	Entrez gene	activation
392255	Entrez gene	269	Entrez gene	activation
650	Entrez gene	269	Entrez gene	activation
652	Entrez gene	269	Entrez gene	activation
653	Entrez gene	269	Entrez gene	activation
654	Entrez gene	269	Entrez gene	activation
655	Entrez gene	269	Entrez gene	activation
656	Entrez gene	269	Entrez gene	activation
8200	Entrez gene	269	Entrez gene	activation
356	Entrez gene	355	Entrez gene	activation
5578	Entrez gene	369	Entrez gene	activation
5579	Entrez gene	369	Entrez gene	activation
5580	Entrez gene	369	Entrez gene	activation
5581	Entrez gene	369	Entrez gene	activation
5582	Entrez gene	369	Entrez gene	activation
5583	Entrez gene	369	Entrez gene	activation
5588	Entrez gene	369	Entrez gene	activation
23365	Entrez gene	387	Entrez gene	activation
25791	Entrez gene	387	Entrez gene	activation
7048	Entrez gene	387	Entrez gene	activation
9138	Entrez gene	387	Entrez gene	activation
9826	Entrez gene	387	Entrez gene	activation
kegg_141	Kegg_complex ID	387	Entrez gene	inhibition
285362	Entrez gene	410	Entrez gene	activation
285362	Entrez gene	411	Entrez gene	activation
1965	Entrez gene	468	Entrez gene	activation
10672	Entrez gene	552	Entrez gene	activation
2768	Entrez gene	552	Entrez gene	activation
cpd:C13662	Kegg	552	Entrez gene	activation
10672	Entrez gene	553	Entrez gene	activation
2768	Entrez gene	553	Entrez gene	activation
cpd:C13662	Kegg	553	Entrez gene	activation
cpd:C13662	Kegg	554	Entrez gene	activation
10000	Entrez gene	572	Entrez gene	inhibition
11261	Entrez gene	572	Entrez gene	activation
208	Entrez gene	572	Entrez gene	inhibition
5530	Entrez gene	572	Entrez gene	activation
5532	Entrez gene	572	Entrez gene	activation
5533	Entrez gene	572	Entrez gene	activation
5534	Entrez gene	572	Entrez gene	activation
5535	Entrez gene	572	Entrez gene	activation
5566	Entrez gene	572	Entrez gene	inhibition
5567	Entrez gene	572	Entrez gene	inhibition
5568	Entrez gene	572	Entrez gene	inhibition
5573	Entrez gene	572	Entrez gene	inhibition
5575	Entrez gene	572	Entrez gene	inhibition
5576	Entrez gene	572	Entrez gene	inhibition
5577	Entrez gene	572	Entrez gene	inhibition
5613	Entrez gene	572	Entrez gene	inhibition
63928	Entrez gene	572	Entrez gene	activation
596	Entrez gene	578	Entrez gene	inhibition
596	Entrez gene	581	Entrez gene	inhibition
2932	Entrez gene	595	Entrez gene	inhibition
1649	Entrez gene	596	Entrez gene	inhibition
cpd:C00306	Kegg	623	Entrez gene	activation
cpd:C00306	Kegg	624	Entrez gene	activation
841	Entrez gene	637	Entrez gene	activation
8646	Entrez gene	650	Entrez gene	inhibition
9241	Entrez gene	650	Entrez gene	inhibition
8646	Entrez gene	652	Entrez gene	inhibition
9241	Entrez gene	652	Entrez gene	inhibition
8646	Entrez gene	653	Entrez gene	inhibition
9241	Entrez gene	653	Entrez gene	inhibition
8646	Entrez gene	654	Entrez gene	inhibition
9241	Entrez gene	654	Entrez gene	inhibition
8646	Entrez gene	655	Entrez gene	inhibition
9241	Entrez gene	655	Entrez gene	inhibition
8646	Entrez gene	656	Entrez gene	inhibition
9241	Entrez gene	656	Entrez gene	inhibition
151449	Entrez gene	659	Entrez gene	activation
268	Entrez gene	659	Entrez gene	activation
353500	Entrez gene	659	Entrez gene	activation
392255	Entrez gene	659	Entrez gene	activation
650	Entrez gene	659	Entrez gene	activation
652	Entrez gene	659	Entrez gene	activation
653	Entrez gene	659	Entrez gene	activation
654	Entrez gene	659	Entrez gene	activation
655	Entrez gene	659	Entrez gene	activation
656	Entrez gene	659	Entrez gene	activation
8200	Entrez gene	659	Entrez gene	activation
5578	Entrez gene	673	Entrez gene	activation
5579	Entrez gene	673	Entrez gene	activation
5580	Entrez gene	673	Entrez gene	activation
5581	Entrez gene	673	Entrez gene	activation
5582	Entrez gene	673	Entrez gene	activation
5583	Entrez gene	673	Entrez gene	activation
5588	Entrez gene	673	Entrez gene	activation
6009	Entrez gene	673	Entrez gene	inhibition
cpd:C15995	Kegg	680	Entrez gene	activation
cpd:C16115	Kegg	680	Entrez gene	activation
27330	Entrez gene	699	Entrez gene	activation
6195	Entrez gene	699	Entrez gene	activation
6196	Entrez gene	699	Entrez gene	activation
6197	Entrez gene	699	Entrez gene	activation
cpd:C05113	Kegg	706	Entrez gene	activation
cpd:C16510	Kegg	719	Entrez gene	activation
cpd:C02002	Kegg	728	Entrez gene	activation
cpd:C06865	Kegg	799	Entrez gene	activation
cpd:C16125	Kegg	799	Entrez gene	activation
cpd:C16126	Kegg	799	Entrez gene	activation
cpd:C16127	Kegg	799	Entrez gene	activation
cpd:C16130	Kegg	799	Entrez gene	activation
5594	Entrez gene	800	Entrez gene	activation
5595	Entrez gene	800	Entrez gene	activation
cpd:C00076	Kegg	801	Entrez gene	activation
cpd:C00076	Kegg	805	Entrez gene	activation
cpd:C00076	Kegg	808	Entrez gene	activation
cpd:C00076	Kegg	810	Entrez gene	activation
163688	Entrez gene	815	Entrez gene	activation
51806	Entrez gene	815	Entrez gene	activation
801	Entrez gene	815	Entrez gene	activation
805	Entrez gene	815	Entrez gene	activation
808	Entrez gene	815	Entrez gene	activation
810	Entrez gene	815	Entrez gene	activation
163688	Entrez gene	816	Entrez gene	activation
51806	Entrez gene	816	Entrez gene	activation
801	Entrez gene	816	Entrez gene	activation
805	Entrez gene	816	Entrez gene	activation
808	Entrez gene	816	Entrez gene	activation
810	Entrez gene	816	Entrez gene	activation
163688	Entrez gene	817	Entrez gene	activation
51806	Entrez gene	817	Entrez gene	activation
801	Entrez gene	817	Entrez gene	activation
805	Entrez gene	817	Entrez gene	activation
808	Entrez gene	817	Entrez gene	activation
810	Entrez gene	817	Entrez gene	activation
163688	Entrez gene	818	Entrez gene	activation
51806	Entrez gene	818	Entrez gene	activation
801	Entrez gene	818	Entrez gene	activation
805	Entrez gene	818	Entrez gene	activation
808	Entrez gene	818	Entrez gene	activation
810	Entrez gene	818	Entrez gene	activation
112401	Entrez gene	836	Entrez gene	inhibition
331	Entrez gene	836	Entrez gene	inhibition
79444	Entrez gene	836	Entrez gene	inhibition
841	Entrez gene	836	Entrez gene	activation
842	Entrez gene	836	Entrez gene	activation
843	Entrez gene	836	Entrez gene	activation
112401	Entrez gene	839	Entrez gene	inhibition
331	Entrez gene	839	Entrez gene	inhibition
79444	Entrez gene	839	Entrez gene	inhibition
836	Entrez gene	839	Entrez gene	activation
112401	Entrez gene	840	Entrez gene	inhibition
331	Entrez gene	840	Entrez gene	inhibition
79444	Entrez gene	840	Entrez gene	inhibition
841	Entrez gene	840	Entrez gene	activation
842	Entrez gene	840	Entrez gene	activation
8772	Entrez gene	841	Entrez gene	activation
112401	Entrez gene	842	Entrez gene	inhibition
317	Entrez gene	842	Entrez gene	activation
329	Entrez gene	842	Entrez gene	inhibition
330	Entrez gene	842	Entrez gene	inhibition
331	Entrez gene	842	Entrez gene	inhibition
54205	Entrez gene	842	Entrez gene	activation
79444	Entrez gene	842	Entrez gene	inhibition
8772	Entrez gene	843	Entrez gene	activation
cpd:C16114	Kegg	886	Entrez gene	activation
cpd:C16114	Kegg	887	Entrez gene	activation
10912	Entrez gene	891	Entrez gene	inhibition
1647	Entrez gene	891	Entrez gene	inhibition
2810	Entrez gene	891	Entrez gene	inhibition
4616	Entrez gene	891	Entrez gene	inhibition
kegg_107	Kegg_complex ID	891	Entrez gene	inhibition
2932	Entrez gene	894	Entrez gene	inhibition
2932	Entrez gene	896	Entrez gene	inhibition
494551	Entrez gene	983	Entrez gene	inhibition
9088	Entrez gene	983	Entrez gene	inhibition
995	Entrez gene	983	Entrez gene	activation
kegg_83	Kegg_complex ID	983	Entrez gene	activation
kegg_84	Kegg_complex ID	990	Entrez gene	inhibition
26271	Entrez gene	991	Entrez gene	inhibition
286151	Entrez gene	991	Entrez gene	inhibition
1111	Entrez gene	993	Entrez gene	inhibition
11200	Entrez gene	993	Entrez gene	inhibition
1111	Entrez gene	994	Entrez gene	inhibition
11200	Entrez gene	994	Entrez gene	inhibition
1017	Entrez gene	995	Entrez gene	activation
1111	Entrez gene	995	Entrez gene	inhibition
11200	Entrez gene	995	Entrez gene	inhibition
5347	Entrez gene	995	Entrez gene	activation
5499	Entrez gene	995	Entrez gene	activation
5500	Entrez gene	995	Entrez gene	activation
5501	Entrez gene	995	Entrez gene	activation
5566	Entrez gene	995	Entrez gene	inhibition
5567	Entrez gene	995	Entrez gene	inhibition
5568	Entrez gene	995	Entrez gene	inhibition
5613	Entrez gene	995	Entrez gene	inhibition
6300	Entrez gene	995	Entrez gene	activation
815	Entrez gene	995	Entrez gene	inhibition
816	Entrez gene	995	Entrez gene	inhibition
817	Entrez gene	995	Entrez gene	inhibition
818	Entrez gene	995	Entrez gene	inhibition
kegg_101	Kegg_complex id	995	Entrez gene	activation
kegg_100	Kegg_complex ID	995	Entrez gene	activation
10459	Entrez gene	996	Entrez gene	inhibition
4085	Entrez gene	996	Entrez gene	inhibition
kegg_106	Kegg_complex ID	996	Entrez gene	inhibition
kegg_95	Kegg_complex ID	996	Entrez gene	inhibition
23380	Entrez gene	998	Entrez gene	inhibition
25791	Entrez gene	998	Entrez gene	inhibition
57522	Entrez gene	998	Entrez gene	inhibition
9901	Entrez gene	998	Entrez gene	inhibition
2534	Entrez gene	1020	Entrez gene	activation
kegg_92	Kegg_complex ID	1026	Entrez gene	inhibition
kegg_82	Kegg_complex ID	1027	Entrez gene	inhibition
kegg_92	Kegg_complex ID	1027	Entrez gene	inhibition
kegg_82	Kegg_complex ID	1028	Entrez gene	inhibition
kegg_92	Kegg_complex ID	1028	Entrez gene	inhibition
4609	Entrez gene	1030	Entrez gene	inhibition
3985	Entrez gene	1072	Entrez gene	inhibition
3984	Entrez gene	1073	Entrez gene	inhibition
3985	Entrez gene	1073	Entrez gene	inhibition
545	Entrez gene	1111	Entrez gene	activation
cpd:C01996	Kegg	1128	Entrez gene	activation
cpd:C01996	Kegg	1129	Entrez gene	activation
cpd:C01996	Kegg	1131	Entrez gene	activation
cpd:C01996	Kegg	1132	Entrez gene	activation
cpd:C01996	Kegg	1133	Entrez gene	activation
cpd:C01996	Kegg	1134	Entrez gene	activation
cpd:C01996	Kegg	1135	Entrez gene	activation
cpd:C01996	Kegg	1136	Entrez gene	activation
cpd:C01996	Kegg	1137	Entrez gene	activation
cpd:C01996	Kegg	1138	Entrez gene	activation
cpd:C01996	Kegg	1139	Entrez gene	activation
cpd:C01996	Kegg	1140	Entrez gene	activation
cpd:C01996	Kegg	1141	Entrez gene	activation
cpd:C01996	Kegg	1142	Entrez gene	activation
cpd:C01996	Kegg	1143	Entrez gene	activation
cpd:C01996	Kegg	1144	Entrez gene	activation
cpd:C01996	Kegg	1145	Entrez gene	activation
cpd:C01996	Kegg	1146	Entrez gene	activation
10000	Entrez gene	1147	Entrez gene	activation
207	Entrez gene	1147	Entrez gene	activation
208	Entrez gene	1147	Entrez gene	activation
9020	Entrez gene	1147	Entrez gene	activation
cpd:C02165	Kegg	1241	Entrez gene	activation
cpd:C11695	Kegg	1268	Entrez gene	activation
cpd:C13856	Kegg	1268	Entrez gene	activation
cpd:C11695	Kegg	1269	Entrez gene	activation
cpd:C13856	Kegg	1269	Entrez gene	activation
cpd:C16079	Kegg	1394	Entrez gene	activation
cpd:C16080	Kegg	1394	Entrez gene	activation
cpd:C16081	Kegg	1394	Entrez gene	activation
cpd:C16082	Kegg	1394	Entrez gene	activation
cpd:C16079	Kegg	1395	Entrez gene	activation
cpd:C16080	Kegg	1395	Entrez gene	activation
cpd:C16081	Kegg	1395	Entrez gene	activation
cpd:C16082	Kegg	1395	Entrez gene	activation
3562	Entrez gene	1439	Entrez gene	activation
5663	Entrez gene	1499	Entrez gene	activation
56998	Entrez gene	1499	Entrez gene	inhibition
57680	Entrez gene	1499	Entrez gene	inhibition
1388	Entrez gene	1649	Entrez gene	activation
22926	Entrez gene	1649	Entrez gene	activation
468	Entrez gene	1649	Entrez gene	activation
4780	Entrez gene	1649	Entrez gene	activation
7494	Entrez gene	1649	Entrez gene	activation
836	Entrez gene	1676	Entrez gene	activation
840	Entrez gene	1676	Entrez gene	activation
1020	Entrez gene	1808	Entrez gene	activation
2242	Entrez gene	1808	Entrez gene	activation
2932	Entrez gene	1808	Entrez gene	activation
cpd:C03758	Kegg	1812	Entrez gene	activation
cpd:C03758	Kegg	1813	Entrez gene	activation
cpd:C03758	Kegg	1814	Entrez gene	activation
cpd:C03758	Kegg	1815	Entrez gene	activation
cpd:C03758	Kegg	1816	Entrez gene	activation
4851	Entrez gene	1840	Entrez gene	activation
4853	Entrez gene	1840	Entrez gene	activation
4854	Entrez gene	1840	Entrez gene	activation
4855	Entrez gene	1840	Entrez gene	activation
59343	Entrez gene	1855	Entrez gene	inhibition
80319	Entrez gene	1855	Entrez gene	inhibition
59343	Entrez gene	1856	Entrez gene	inhibition
80319	Entrez gene	1856	Entrez gene	inhibition
59343	Entrez gene	1857	Entrez gene	inhibition
80319	Entrez gene	1857	Entrez gene	inhibition
kegg_84	Kegg_complex ID	1869	Entrez gene	inhibition
kegg_84	Kegg_complex ID	1870	Entrez gene	inhibition
kegg_84	Kegg_complex ID	1871	Entrez gene	inhibition
cpd:C01120	Kegg	1901	Entrez gene	activation
cpd:C06124	Kegg	1901	Entrez gene	activation
cpd:C01120	Kegg	1903	Entrez gene	activation
cpd:C06124	Kegg	1903	Entrez gene	activation
cpd:C16010	Kegg	1909	Entrez gene	activation
cpd:C16012	Kegg	1909	Entrez gene	activation
cpd:C16013	Kegg	1909	Entrez gene	activation
cpd:C16010	Kegg	1910	Entrez gene	activation
cpd:C16012	Kegg	1910	Entrez gene	activation
cpd:C16013	Kegg	1910	Entrez gene	activation
2047	Entrez gene	1947	Entrez gene	activation
2048	Entrez gene	1947	Entrez gene	activation
2049	Entrez gene	1947	Entrez gene	activation
2050	Entrez gene	1947	Entrez gene	activation
2051	Entrez gene	1947	Entrez gene	activation
2047	Entrez gene	1948	Entrez gene	activation
2048	Entrez gene	1948	Entrez gene	activation
2049	Entrez gene	1948	Entrez gene	activation
2050	Entrez gene	1948	Entrez gene	activation
2051	Entrez gene	1948	Entrez gene	activation
2047	Entrez gene	1949	Entrez gene	activation
2048	Entrez gene	1949	Entrez gene	activation
2049	Entrez gene	1949	Entrez gene	activation
2050	Entrez gene	1949	Entrez gene	activation
2051	Entrez gene	1949	Entrez gene	activation
23645	Entrez gene	1965	Entrez gene	inhibition
27102	Entrez gene	1965	Entrez gene	activation
440275	Entrez gene	1965	Entrez gene	activation
5610	Entrez gene	1965	Entrez gene	activation
9451	Entrez gene	1965	Entrez gene	activation
1942	Entrez gene	1969	Entrez gene	activation
1943	Entrez gene	1969	Entrez gene	activation
1944	Entrez gene	1969	Entrez gene	activation
1945	Entrez gene	1969	Entrez gene	activation
1946	Entrez gene	1969	Entrez gene	activation
1978	Entrez gene	1977	Entrez gene	inhibition
1942	Entrez gene	2041	Entrez gene	activation
1943	Entrez gene	2041	Entrez gene	activation
1944	Entrez gene	2041	Entrez gene	activation
1945	Entrez gene	2041	Entrez gene	activation
1946	Entrez gene	2041	Entrez gene	activation
1942	Entrez gene	2042	Entrez gene	activation
1943	Entrez gene	2042	Entrez gene	activation
1944	Entrez gene	2042	Entrez gene	activation
1945	Entrez gene	2042	Entrez gene	activation
1946	Entrez gene	2042	Entrez gene	activation
1942	Entrez gene	2043	Entrez gene	activation
1943	Entrez gene	2043	Entrez gene	activation
1944	Entrez gene	2043	Entrez gene	activation
1945	Entrez gene	2043	Entrez gene	activation
1946	Entrez gene	2043	Entrez gene	activation
1942	Entrez gene	2044	Entrez gene	activation
1943	Entrez gene	2044	Entrez gene	activation
1944	Entrez gene	2044	Entrez gene	activation
1945	Entrez gene	2044	Entrez gene	activation
1946	Entrez gene	2044	Entrez gene	activation
1942	Entrez gene	2045	Entrez gene	activation
1943	Entrez gene	2045	Entrez gene	activation
1944	Entrez gene	2045	Entrez gene	activation
1945	Entrez gene	2045	Entrez gene	activation
1946	Entrez gene	2045	Entrez gene	activation
1942	Entrez gene	2046	Entrez gene	activation
1943	Entrez gene	2046	Entrez gene	activation
1944	Entrez gene	2046	Entrez gene	activation
1945	Entrez gene	2046	Entrez gene	activation
1946	Entrez gene	2046	Entrez gene	activation
5594	Entrez gene	2120	Entrez gene	inhibition
5595	Entrez gene	2120	Entrez gene	inhibition
1511	Entrez gene	2149	Entrez gene	activation
2147	Entrez gene	2149	Entrez gene	activation
3001	Entrez gene	2149	Entrez gene	activation
5340	Entrez gene	2149	Entrez gene	activation
5644	Entrez gene	2149	Entrez gene	activation
5645	Entrez gene	2149	Entrez gene	activation
5646	Entrez gene	2149	Entrez gene	activation
1511	Entrez gene	2150	Entrez gene	activation
2147	Entrez gene	2150	Entrez gene	activation
3001	Entrez gene	2150	Entrez gene	activation
5340	Entrez gene	2150	Entrez gene	activation
5644	Entrez gene	2150	Entrez gene	activation
5645	Entrez gene	2150	Entrez gene	activation
5646	Entrez gene	2150	Entrez gene	activation
1511	Entrez gene	2151	Entrez gene	activation
2147	Entrez gene	2151	Entrez gene	activation
3001	Entrez gene	2151	Entrez gene	activation
5340	Entrez gene	2151	Entrez gene	activation
5644	Entrez gene	2151	Entrez gene	activation
5645	Entrez gene	2151	Entrez gene	activation
5646	Entrez gene	2151	Entrez gene	activation
cpd:C06314	Kegg	2357	Entrez gene	activation
cpd:C06314	Kegg	2358	Entrez gene	activation
cpd:C06314	Kegg	2359	Entrez gene	activation
5562	Entrez gene	2475	Entrez gene	inhibition
5563	Entrez gene	2475	Entrez gene	inhibition
6009	Entrez gene	2475	Entrez gene	activation
84335	Entrez gene	2475	Entrez gene	inhibition
1081	Entrez gene	2492	Entrez gene	activation
2488	Entrez gene	2492	Entrez gene	activation
1942	Entrez gene	2534	Entrez gene	activation
1943	Entrez gene	2534	Entrez gene	activation
1944	Entrez gene	2534	Entrez gene	activation
1945	Entrez gene	2534	Entrez gene	activation
1946	Entrez gene	2534	Entrez gene	activation
51384	Entrez gene	2535	Entrez gene	activation
54361	Entrez gene	2535	Entrez gene	activation
6422	Entrez gene	2535	Entrez gene	inhibition
6423	Entrez gene	2535	Entrez gene	inhibition
6424	Entrez gene	2535	Entrez gene	inhibition
6425	Entrez gene	2535	Entrez gene	inhibition
7471	Entrez gene	2535	Entrez gene	activation
7472	Entrez gene	2535	Entrez gene	activation
7473	Entrez gene	2535	Entrez gene	activation
7474	Entrez gene	2535	Entrez gene	activation
7475	Entrez gene	2535	Entrez gene	activation
7476	Entrez gene	2535	Entrez gene	activation
7477	Entrez gene	2535	Entrez gene	activation
7478	Entrez gene	2535	Entrez gene	activation
7479	Entrez gene	2535	Entrez gene	activation
7480	Entrez gene	2535	Entrez gene	activation
7481	Entrez gene	2535	Entrez gene	activation
7482	Entrez gene	2535	Entrez gene	activation
7483	Entrez gene	2535	Entrez gene	activation
7484	Entrez gene	2535	Entrez gene	activation
80326	Entrez gene	2535	Entrez gene	activation
81029	Entrez gene	2535	Entrez gene	activation
89780	Entrez gene	2535	Entrez gene	activation
cpd:C00334	Kegg	2550	Entrez gene	activation
cpd:C00334	Kegg	2554	Entrez gene	activation
cpd:C00334	Kegg	2555	Entrez gene	activation
cpd:C00334	Kegg	2556	Entrez gene	activation
cpd:C00334	Kegg	2557	Entrez gene	activation
cpd:C00334	Kegg	2558	Entrez gene	activation
cpd:C00334	Kegg	2559	Entrez gene	activation
cpd:C00334	Kegg	2560	Entrez gene	activation
cpd:C00334	Kegg	2561	Entrez gene	activation
cpd:C00334	Kegg	2562	Entrez gene	activation
cpd:C00334	Kegg	2563	Entrez gene	activation
cpd:C00334	Kegg	2564	Entrez gene	activation
cpd:C00334	Kegg	2565	Entrez gene	activation
cpd:C00334	Kegg	2566	Entrez gene	activation
cpd:C00334	Kegg	2567	Entrez gene	activation
cpd:C00334	Kegg	2568	Entrez gene	activation
cpd:C00334	Kegg	2569	Entrez gene	activation
cpd:C00334	Kegg	2570	Entrez gene	activation
cpd:C15901	Kegg	2587	Entrez gene	activation
285362	Entrez gene	2588	Entrez gene	activation
cpd:C01501	Kegg	2642	Entrez gene	activation
1442	Entrez gene	2690	Entrez gene	activation
2688	Entrez gene	2690	Entrez gene	activation
2689	Entrez gene	2690	Entrez gene	activation
cpd:C16085	Kegg	2692	Entrez gene	activation
cpd:C16025	Kegg	2693	Entrez gene	activation
cpd:C15906	Kegg	2696	Entrez gene	activation
122011	Entrez gene	2735	Entrez gene	inhibition
1452	Entrez gene	2735	Entrez gene	inhibition
1453	Entrez gene	2735	Entrez gene	inhibition
1454	Entrez gene	2735	Entrez gene	inhibition
1455	Entrez gene	2735	Entrez gene	inhibition
1456	Entrez gene	2735	Entrez gene	inhibition
23291	Entrez gene	2735	Entrez gene	inhibition
2932	Entrez gene	2735	Entrez gene	inhibition
53944	Entrez gene	2735	Entrez gene	inhibition
5566	Entrez gene	2735	Entrez gene	inhibition
5567	Entrez gene	2735	Entrez gene	inhibition
5568	Entrez gene	2735	Entrez gene	inhibition
5613	Entrez gene	2735	Entrez gene	inhibition
8945	Entrez gene	2735	Entrez gene	inhibition
122011	Entrez gene	2736	Entrez gene	inhibition
1452	Entrez gene	2736	Entrez gene	inhibition
1453	Entrez gene	2736	Entrez gene	inhibition
1454	Entrez gene	2736	Entrez gene	inhibition
1455	Entrez gene	2736	Entrez gene	inhibition
1456	Entrez gene	2736	Entrez gene	inhibition
23291	Entrez gene	2736	Entrez gene	inhibition
2932	Entrez gene	2736	Entrez gene	inhibition
53944	Entrez gene	2736	Entrez gene	inhibition
5566	Entrez gene	2736	Entrez gene	inhibition
5567	Entrez gene	2736	Entrez gene	inhibition
5568	Entrez gene	2736	Entrez gene	inhibition
5613	Entrez gene	2736	Entrez gene	inhibition
8945	Entrez gene	2736	Entrez gene	inhibition
122011	Entrez gene	2737	Entrez gene	inhibition
1452	Entrez gene	2737	Entrez gene	inhibition
1453	Entrez gene	2737	Entrez gene	inhibition
1454	Entrez gene	2737	Entrez gene	inhibition
1455	Entrez gene	2737	Entrez gene	inhibition
1456	Entrez gene	2737	Entrez gene	inhibition
23291	Entrez gene	2737	Entrez gene	inhibition
2932	Entrez gene	2737	Entrez gene	inhibition
53944	Entrez gene	2737	Entrez gene	inhibition
5566	Entrez gene	2737	Entrez gene	inhibition
5567	Entrez gene	2737	Entrez gene	inhibition
5568	Entrez gene	2737	Entrez gene	inhibition
5613	Entrez gene	2737	Entrez gene	inhibition
8945	Entrez gene	2737	Entrez gene	inhibition
cpd:C16048	Kegg	2740	Entrez gene	activation
cpd:C16049	Kegg	2740	Entrez gene	activation
cpd:C00037	Kegg	2741	Entrez gene	activation
cpd:C00099	Kegg	2741	Entrez gene	activation
cpd:C00245	Kegg	2741	Entrez gene	activation
cpd:C00037	Kegg	2742	Entrez gene	activation
cpd:C00099	Kegg	2742	Entrez gene	activation
cpd:C00245	Kegg	2742	Entrez gene	activation
cpd:C00037	Kegg	2743	Entrez gene	activation
cpd:C00099	Kegg	2743	Entrez gene	activation
cpd:C00245	Kegg	2743	Entrez gene	activation
146	Entrez gene	2767	Entrez gene	activation
147	Entrez gene	2767	Entrez gene	activation
148	Entrez gene	2767	Entrez gene	activation
185	Entrez gene	2767	Entrez gene	activation
1909	Entrez gene	2767	Entrez gene	activation
552	Entrez gene	2767	Entrez gene	activation
553	Entrez gene	2767	Entrez gene	activation
146	Entrez gene	2768	Entrez gene	activation
147	Entrez gene	2768	Entrez gene	activation
148	Entrez gene	2768	Entrez gene	activation
185	Entrez gene	2768	Entrez gene	activation
1909	Entrez gene	2768	Entrez gene	activation
5998	Entrez gene	2770	Entrez gene	inhibition
7852	Entrez gene	2770	Entrez gene	activation
5998	Entrez gene	2771	Entrez gene	inhibition
7852	Entrez gene	2771	Entrez gene	activation
5998	Entrez gene	2773	Entrez gene	inhibition
7852	Entrez gene	2773	Entrez gene	activation
146	Entrez gene	2776	Entrez gene	activation
147	Entrez gene	2776	Entrez gene	activation
148	Entrez gene	2776	Entrez gene	activation
185	Entrez gene	2776	Entrez gene	activation
1909	Entrez gene	2776	Entrez gene	activation
552	Entrez gene	2776	Entrez gene	activation
553	Entrez gene	2776	Entrez gene	activation
10203	Entrez gene	2778	Entrez gene	activation
10266	Entrez gene	2778	Entrez gene	activation
10267	Entrez gene	2778	Entrez gene	activation
10268	Entrez gene	2778	Entrez gene	activation
135	Entrez gene	2778	Entrez gene	activation
136	Entrez gene	2778	Entrez gene	activation
5739	Entrez gene	2778	Entrez gene	activation
cpd:C07607	Kegg	2798	Entrez gene	activation
cpd:C16084	Kegg	2798	Entrez gene	activation
285362	Entrez gene	2799	Entrez gene	activation
cpd:C16032	Kegg	2831	Entrez gene	activation
cpd:C16033	Kegg	2831	Entrez gene	activation
cpd:C16034	Kegg	2831	Entrez gene	activation
cpd:C16035	Kegg	2831	Entrez gene	activation
cpd:C16032	Kegg	2832	Entrez gene	activation
cpd:C16033	Kegg	2832	Entrez gene	activation
cpd:C16034	Kegg	2832	Entrez gene	activation
cpd:C16035	Kegg	2832	Entrez gene	activation
cpd:C16086	Kegg	2834	Entrez gene	activation
cpd:C16087	Kegg	2834	Entrez gene	activation
cpd:C16016	Kegg	2837	Entrez gene	activation
cpd:C00002	Kegg	2846	Entrez gene	activation
cpd:C00008	Kegg	2846	Entrez gene	activation
cpd:C00015	Kegg	2846	Entrez gene	activation
cpd:C00075	Kegg	2846	Entrez gene	activation
cpd:C16030	Kegg	2847	Entrez gene	activation
cpd:C00002	Kegg	2859	Entrez gene	activation
cpd:C00008	Kegg	2859	Entrez gene	activation
cpd:C00015	Kegg	2859	Entrez gene	activation
cpd:C00075	Kegg	2859	Entrez gene	activation
cpd:C16047	Kegg	2862	Entrez gene	activation
1956	Entrez gene	2885	Entrez gene	activation
cpd:C00025	Kegg	2890	Entrez gene	activation
cpd:C00049	Kegg	2890	Entrez gene	activation
cpd:C00506	Kegg	2890	Entrez gene	activation
cpd:C00025	Kegg	2891	Entrez gene	activation
cpd:C00049	Kegg	2891	Entrez gene	activation
cpd:C00506	Kegg	2891	Entrez gene	activation
cpd:C00025	Kegg	2892	Entrez gene	activation
cpd:C00049	Kegg	2892	Entrez gene	activation
cpd:C00506	Kegg	2892	Entrez gene	activation
cpd:C00025	Kegg	2893	Entrez gene	activation
cpd:C00049	Kegg	2893	Entrez gene	activation
cpd:C00506	Kegg	2893	Entrez gene	activation
cpd:C00025	Kegg	2894	Entrez gene	activation
cpd:C00049	Kegg	2894	Entrez gene	activation
cpd:C00506	Kegg	2894	Entrez gene	activation
cpd:C00025	Kegg	2895	Entrez gene	activation
cpd:C00049	Kegg	2895	Entrez gene	activation
cpd:C00506	Kegg	2895	Entrez gene	activation
cpd:C00025	Kegg	2897	Entrez gene	activation
cpd:C00049	Kegg	2897	Entrez gene	activation
cpd:C00506	Kegg	2897	Entrez gene	activation
cpd:C00025	Kegg	2898	Entrez gene	activation
cpd:C00049	Kegg	2898	Entrez gene	activation
cpd:C00506	Kegg	2898	Entrez gene	activation
cpd:C00025	Kegg	2899	Entrez gene	activation
cpd:C00049	Kegg	2899	Entrez gene	activation
cpd:C00506	Kegg	2899	Entrez gene	activation
cpd:C00025	Kegg	2900	Entrez gene	activation
cpd:C00049	Kegg	2900	Entrez gene	activation
cpd:C00506	Kegg	2900	Entrez gene	activation
cpd:C00025	Kegg	2901	Entrez gene	activation
cpd:C00049	Kegg	2901	Entrez gene	activation
cpd:C00506	Kegg	2901	Entrez gene	activation
cpd:C00025	Kegg	2902	Entrez gene	activation
cpd:C00049	Kegg	2902	Entrez gene	activation
cpd:C00506	Kegg	2902	Entrez gene	activation
cpd:C12270	Kegg	2902	Entrez gene	activation
cpd:C00025	Kegg	2903	Entrez gene	activation
cpd:C00049	Kegg	2903	Entrez gene	activation
cpd:C00506	Kegg	2903	Entrez gene	activation
cpd:C12270	Kegg	2903	Entrez gene	activation
cpd:C00025	Kegg	2904	Entrez gene	activation
cpd:C00049	Kegg	2904	Entrez gene	activation
cpd:C00506	Kegg	2904	Entrez gene	activation
cpd:C12270	Kegg	2904	Entrez gene	activation
cpd:C00025	Kegg	2905	Entrez gene	activation
cpd:C00049	Kegg	2905	Entrez gene	activation
cpd:C00506	Kegg	2905	Entrez gene	activation
cpd:C12270	Kegg	2905	Entrez gene	activation
cpd:C00025	Kegg	2906	Entrez gene	activation
cpd:C00049	Kegg	2906	Entrez gene	activation
cpd:C00506	Kegg	2906	Entrez gene	activation
cpd:C12270	Kegg	2906	Entrez gene	activation
cpd:C00735	Kegg	2908	Entrez gene	activation
cpd:C00025	Kegg	2911	Entrez gene	activation
cpd:C00049	Kegg	2911	Entrez gene	activation
cpd:C00506	Kegg	2911	Entrez gene	activation
cpd:C00025	Kegg	2912	Entrez gene	activation
cpd:C00049	Kegg	2912	Entrez gene	activation
cpd:C00506	Kegg	2912	Entrez gene	activation
cpd:C00025	Kegg	2913	Entrez gene	activation
cpd:C00049	Kegg	2913	Entrez gene	activation
cpd:C00506	Kegg	2913	Entrez gene	activation
cpd:C00025	Kegg	2914	Entrez gene	activation
cpd:C00049	Kegg	2914	Entrez gene	activation
cpd:C00506	Kegg	2914	Entrez gene	activation
cpd:C00025	Kegg	2915	Entrez gene	activation
cpd:C00049	Kegg	2915	Entrez gene	activation
cpd:C00506	Kegg	2915	Entrez gene	activation
cpd:C00025	Kegg	2916	Entrez gene	activation
cpd:C00049	Kegg	2916	Entrez gene	activation
cpd:C00506	Kegg	2916	Entrez gene	activation
cpd:C00025	Kegg	2917	Entrez gene	activation
cpd:C00049	Kegg	2917	Entrez gene	activation
cpd:C00506	Kegg	2917	Entrez gene	activation
cpd:C00025	Kegg	2918	Entrez gene	activation
cpd:C00049	Kegg	2918	Entrez gene	activation
cpd:C00506	Kegg	2918	Entrez gene	activation
cpd:C15995	Kegg	2925	Entrez gene	activation
cpd:C16115	Kegg	2925	Entrez gene	activation
1855	Entrez gene	2932	Entrez gene	inhibition
1856	Entrez gene	2932	Entrez gene	inhibition
1857	Entrez gene	2932	Entrez gene	inhibition
cpd:C00533	Kegg	2977	Entrez gene	activation
cpd:C00533	Kegg	2982	Entrez gene	activation
cpd:C00533	Kegg	2983	Entrez gene	activation
cpd:C16105	Kegg	3061	Entrez gene	activation
cpd:C16106	Kegg	3061	Entrez gene	activation
cpd:C16105	Kegg	3062	Entrez gene	activation
cpd:C16106	Kegg	3062	Entrez gene	activation
cpd:C00388	Kegg	3269	Entrez gene	activation
cpd:C00388	Kegg	3274	Entrez gene	activation
cpd:C00780	Kegg	3350	Entrez gene	activation
cpd:C00780	Kegg	3351	Entrez gene	activation
cpd:C00780	Kegg	3352	Entrez gene	activation
cpd:C00780	Kegg	3354	Entrez gene	activation
cpd:C00780	Kegg	3355	Entrez gene	activation
cpd:C00780	Kegg	3356	Entrez gene	activation
cpd:C00780	Kegg	3357	Entrez gene	activation
cpd:C00780	Kegg	3358	Entrez gene	activation
cpd:C00780	Kegg	3360	Entrez gene	activation
cpd:C00780	Kegg	3361	Entrez gene	activation
cpd:C00780	Kegg	3362	Entrez gene	activation
cpd:C00780	Kegg	3363	Entrez gene	activation
285362	Entrez gene	3423	Entrez gene	activation
3486	Entrez gene	3479	Entrez gene	inhibition
3479	Entrez gene	3480	Entrez gene	activation
3630	Entrez gene	3480	Entrez gene	activation
3065	Entrez gene	3516	Entrez gene	inhibition
3066	Entrez gene	3516	Entrez gene	inhibition
4851	Entrez gene	3516	Entrez gene	activation
4853	Entrez gene	3516	Entrez gene	activation
4854	Entrez gene	3516	Entrez gene	activation
4855	Entrez gene	3516	Entrez gene	activation
kegg_130	Kegg_complex ID	3516	Entrez gene	activation
kegg_131	Kegg_complex ID	3516	Entrez gene	inhibition
kegg_132	Kegg_complex ID	3516	Entrez gene	inhibition
2619	Entrez gene	3549	Entrez gene	inhibition
64399	Entrez gene	3549	Entrez gene	inhibition
10000	Entrez gene	3551	Entrez gene	activation
207	Entrez gene	3551	Entrez gene	activation
208	Entrez gene	3551	Entrez gene	activation
9020	Entrez gene	3551	Entrez gene	activation
3552	Entrez gene	3554	Entrez gene	activation
3553	Entrez gene	3554	Entrez gene	activation
3552	Entrez gene	3556	Entrez gene	activation
3553	Entrez gene	3556	Entrez gene	activation
3562	Entrez gene	3563	Entrez gene	activation
10468	Entrez gene	3624	Entrez gene	inhibition
10468	Entrez gene	3625	Entrez gene	inhibition
10468	Entrez gene	3626	Entrez gene	inhibition
6198	Entrez gene	3667	Entrez gene	inhibition
6199	Entrez gene	3667	Entrez gene	inhibition
8482	Entrez gene	3688	Entrez gene	activation
10335	Entrez gene	3708	Entrez gene	inhibition
5566	Entrez gene	3708	Entrez gene	inhibition
5567	Entrez gene	3708	Entrez gene	inhibition
5568	Entrez gene	3708	Entrez gene	inhibition
5613	Entrez gene	3708	Entrez gene	inhibition
cpd:C01245	Kegg	3708	Entrez gene	activation
10335	Entrez gene	3709	Entrez gene	inhibition
5566	Entrez gene	3709	Entrez gene	inhibition
5567	Entrez gene	3709	Entrez gene	inhibition
5568	Entrez gene	3709	Entrez gene	inhibition
5613	Entrez gene	3709	Entrez gene	inhibition
cpd:C01245	Kegg	3709	Entrez gene	activation
10335	Entrez gene	3710	Entrez gene	inhibition
5566	Entrez gene	3710	Entrez gene	inhibition
5567	Entrez gene	3710	Entrez gene	inhibition
5568	Entrez gene	3710	Entrez gene	inhibition
5613	Entrez gene	3710	Entrez gene	inhibition
cpd:C01245	Kegg	3710	Entrez gene	activation
5566	Entrez gene	3778	Entrez gene	activation
5567	Entrez gene	3778	Entrez gene	activation
5568	Entrez gene	3778	Entrez gene	activation
5592	Entrez gene	3778	Entrez gene	activation
5613	Entrez gene	3778	Entrez gene	activation
cpd:C14748	Kegg	3778	Entrez gene	inhibition
5566	Entrez gene	3779	Entrez gene	activation
5567	Entrez gene	3779	Entrez gene	activation
5568	Entrez gene	3779	Entrez gene	activation
5592	Entrez gene	3779	Entrez gene	activation
5613	Entrez gene	3779	Entrez gene	activation
cpd:C14748	Kegg	3779	Entrez gene	inhibition
5921	Entrez gene	3845	Entrez gene	inhibition
3952	Entrez gene	3953	Entrez gene	activation
1081	Entrez gene	3973	Entrez gene	activation
3972	Entrez gene	3973	Entrez gene	activation
5879	Entrez gene	3983	Entrez gene	activation
5880	Entrez gene	3983	Entrez gene	activation
5881	Entrez gene	3983	Entrez gene	activation
10298	Entrez gene	3984	Entrez gene	activation
5058	Entrez gene	3984	Entrez gene	activation
5062	Entrez gene	3984	Entrez gene	activation
5063	Entrez gene	3984	Entrez gene	activation
56924	Entrez gene	3984	Entrez gene	activation
57144	Entrez gene	3984	Entrez gene	activation
10298	Entrez gene	3985	Entrez gene	activation
5058	Entrez gene	3985	Entrez gene	activation
5062	Entrez gene	3985	Entrez gene	activation
5063	Entrez gene	3985	Entrez gene	activation
56924	Entrez gene	3985	Entrez gene	activation
57144	Entrez gene	3985	Entrez gene	activation
22943	Entrez gene	4040	Entrez gene	inhibition
27121	Entrez gene	4040	Entrez gene	inhibition
27123	Entrez gene	4040	Entrez gene	inhibition
22943	Entrez gene	4041	Entrez gene	inhibition
27121	Entrez gene	4041	Entrez gene	inhibition
27123	Entrez gene	4041	Entrez gene	inhibition
1311	Entrez gene	4052	Entrez gene	inhibition
7057	Entrez gene	4052	Entrez gene	inhibition
7058	Entrez gene	4052	Entrez gene	inhibition
7059	Entrez gene	4052	Entrez gene	inhibition
7060	Entrez gene	4052	Entrez gene	inhibition
699	Entrez gene	4085	Entrez gene	activation
8379	Entrez gene	4085	Entrez gene	activation
4092	Entrez gene	4086	Entrez gene	inhibition
4091	Entrez gene	4087	Entrez gene	inhibition
4092	Entrez gene	4087	Entrez gene	inhibition
kegg_139	Kegg_complex ID	4087	Entrez gene	inhibition
4091	Entrez gene	4088	Entrez gene	inhibition
4092	Entrez gene	4088	Entrez gene	inhibition
kegg_139	Kegg_complex ID	4088	Entrez gene	inhibition
4086	Entrez gene	4089	Entrez gene	activation
4087	Entrez gene	4089	Entrez gene	activation
4088	Entrez gene	4089	Entrez gene	activation
4090	Entrez gene	4089	Entrez gene	activation
4093	Entrez gene	4089	Entrez gene	activation
4092	Entrez gene	4090	Entrez gene	inhibition
4091	Entrez gene	4093	Entrez gene	inhibition
4092	Entrez gene	4093	Entrez gene	inhibition
cpd:C15850	Kegg	4142	Entrez gene	activation
cpd:C02017	Kegg	4157	Entrez gene	activation
cpd:C02758	Kegg	4157	Entrez gene	activation
cpd:C16136	Kegg	4157	Entrez gene	activation
cpd:C16137	Kegg	4157	Entrez gene	activation
cpd:C02017	Kegg	4158	Entrez gene	activation
cpd:C02017	Kegg	4159	Entrez gene	activation
cpd:C02758	Kegg	4159	Entrez gene	activation
cpd:C16136	Kegg	4159	Entrez gene	activation
cpd:C16137	Kegg	4159	Entrez gene	activation
cpd:C02017	Kegg	4160	Entrez gene	activation
cpd:C02758	Kegg	4160	Entrez gene	activation
cpd:C16136	Kegg	4160	Entrez gene	activation
cpd:C16137	Kegg	4160	Entrez gene	activation
cpd:C02017	Kegg	4161	Entrez gene	activation
cpd:C02758	Kegg	4161	Entrez gene	activation
cpd:C16136	Kegg	4161	Entrez gene	activation
cpd:C16137	Kegg	4161	Entrez gene	activation
4194	Entrez gene	4193	Entrez gene	activation
7157	Entrez gene	4193	Entrez gene	activation
7186	Entrez gene	4217	Entrez gene	activation
9054	Entrez gene	4357	Entrez gene	activation
cpd:C01598	Kegg	4543	Entrez gene	activation
cpd:C01598	Kegg	4544	Entrez gene	activation
340156	Entrez gene	4637	Entrez gene	activation
4638	Entrez gene	4637	Entrez gene	activation
4659	Entrez gene	4637	Entrez gene	inhibition
4660	Entrez gene	4637	Entrez gene	inhibition
5499	Entrez gene	4637	Entrez gene	inhibition
5500	Entrez gene	4637	Entrez gene	inhibition
5501	Entrez gene	4637	Entrez gene	inhibition
85366	Entrez gene	4637	Entrez gene	activation
91807	Entrez gene	4637	Entrez gene	activation
163688	Entrez gene	4638	Entrez gene	activation
51806	Entrez gene	4638	Entrez gene	activation
5566	Entrez gene	4638	Entrez gene	inhibition
5567	Entrez gene	4638	Entrez gene	inhibition
5568	Entrez gene	4638	Entrez gene	inhibition
5613	Entrez gene	4638	Entrez gene	inhibition
801	Entrez gene	4638	Entrez gene	activation
805	Entrez gene	4638	Entrez gene	activation
808	Entrez gene	4638	Entrez gene	activation
810	Entrez gene	4638	Entrez gene	activation
5592	Entrez gene	4659	Entrez gene	activation
6093	Entrez gene	4659	Entrez gene	inhibition
94274	Entrez gene	4659	Entrez gene	inhibition
9475	Entrez gene	4659	Entrez gene	inhibition
5592	Entrez gene	4660	Entrez gene	activation
kegg_141	Kegg_complex ID	4690	Entrez gene	activation
11261	Entrez gene	4772	Entrez gene	activation
5530	Entrez gene	4772	Entrez gene	activation
5532	Entrez gene	4772	Entrez gene	activation
5533	Entrez gene	4772	Entrez gene	activation
5534	Entrez gene	4772	Entrez gene	activation
5535	Entrez gene	4772	Entrez gene	activation
63928	Entrez gene	4772	Entrez gene	activation
11261	Entrez gene	4773	Entrez gene	activation
5530	Entrez gene	4773	Entrez gene	activation
5532	Entrez gene	4773	Entrez gene	activation
5533	Entrez gene	4773	Entrez gene	activation
5534	Entrez gene	4773	Entrez gene	activation
5535	Entrez gene	4773	Entrez gene	activation
63928	Entrez gene	4773	Entrez gene	activation
11261	Entrez gene	4775	Entrez gene	activation
5530	Entrez gene	4775	Entrez gene	activation
5532	Entrez gene	4775	Entrez gene	activation
5533	Entrez gene	4775	Entrez gene	activation
5534	Entrez gene	4775	Entrez gene	activation
5535	Entrez gene	4775	Entrez gene	activation
63928	Entrez gene	4775	Entrez gene	activation
11261	Entrez gene	4776	Entrez gene	activation
5530	Entrez gene	4776	Entrez gene	activation
5532	Entrez gene	4776	Entrez gene	activation
5533	Entrez gene	4776	Entrez gene	activation
5534	Entrez gene	4776	Entrez gene	activation
5535	Entrez gene	4776	Entrez gene	activation
63928	Entrez gene	4776	Entrez gene	activation
27102	Entrez gene	4780	Entrez gene	activation
440275	Entrez gene	4780	Entrez gene	activation
5610	Entrez gene	4780	Entrez gene	activation
9451	Entrez gene	4780	Entrez gene	activation
1147	Entrez gene	4792	Entrez gene	activation
3551	Entrez gene	4792	Entrez gene	activation
8517	Entrez gene	4792	Entrez gene	activation
cpd:C15995	Kegg	4829	Entrez gene	activation
cpd:C16115	Kegg	4829	Entrez gene	activation
10637	Entrez gene	4838	Entrez gene	inhibition
3624	Entrez gene	4838	Entrez gene	inhibition
3625	Entrez gene	4838	Entrez gene	inhibition
3626	Entrez gene	4838	Entrez gene	inhibition
7044	Entrez gene	4838	Entrez gene	inhibition
83729	Entrez gene	4838	Entrez gene	inhibition
10683	Entrez gene	4851	Entrez gene	activation
182	Entrez gene	4851	Entrez gene	inhibition
1855	Entrez gene	4851	Entrez gene	inhibition
1856	Entrez gene	4851	Entrez gene	inhibition
1857	Entrez gene	4851	Entrez gene	inhibition
28514	Entrez gene	4851	Entrez gene	activation
3714	Entrez gene	4851	Entrez gene	inhibition
3955	Entrez gene	4851	Entrez gene	activation
4242	Entrez gene	4851	Entrez gene	activation
54567	Entrez gene	4851	Entrez gene	activation
5986	Entrez gene	4851	Entrez gene	activation
6868	Entrez gene	4851	Entrez gene	activation
8650	Entrez gene	4851	Entrez gene	inhibition
9253	Entrez gene	4851	Entrez gene	inhibition
kegg_129	Kegg_complex ID	4851	Entrez gene	activation
10683	Entrez gene	4853	Entrez gene	activation
182	Entrez gene	4853	Entrez gene	inhibition
1855	Entrez gene	4853	Entrez gene	inhibition
1856	Entrez gene	4853	Entrez gene	inhibition
1857	Entrez gene	4853	Entrez gene	inhibition
28514	Entrez gene	4853	Entrez gene	activation
3714	Entrez gene	4853	Entrez gene	inhibition
3955	Entrez gene	4853	Entrez gene	activation
4242	Entrez gene	4853	Entrez gene	activation
54567	Entrez gene	4853	Entrez gene	activation
5986	Entrez gene	4853	Entrez gene	activation
6868	Entrez gene	4853	Entrez gene	activation
8650	Entrez gene	4853	Entrez gene	inhibition
9253	Entrez gene	4853	Entrez gene	inhibition
kegg_129	Kegg_complex ID	4853	Entrez gene	activation
10683	Entrez gene	4854	Entrez gene	activation
182	Entrez gene	4854	Entrez gene	inhibition
1855	Entrez gene	4854	Entrez gene	inhibition
1856	Entrez gene	4854	Entrez gene	inhibition
1857	Entrez gene	4854	Entrez gene	inhibition
28514	Entrez gene	4854	Entrez gene	activation
3714	Entrez gene	4854	Entrez gene	inhibition
3955	Entrez gene	4854	Entrez gene	activation
4242	Entrez gene	4854	Entrez gene	activation
54567	Entrez gene	4854	Entrez gene	activation
5986	Entrez gene	4854	Entrez gene	activation
6868	Entrez gene	4854	Entrez gene	activation
8650	Entrez gene	4854	Entrez gene	inhibition
9253	Entrez gene	4854	Entrez gene	inhibition
kegg_129	Kegg_complex ID	4854	Entrez gene	activation
10683	Entrez gene	4855	Entrez gene	activation
182	Entrez gene	4855	Entrez gene	inhibition
1855	Entrez gene	4855	Entrez gene	inhibition
1856	Entrez gene	4855	Entrez gene	inhibition
1857	Entrez gene	4855	Entrez gene	inhibition
28514	Entrez gene	4855	Entrez gene	activation
3714	Entrez gene	4855	Entrez gene	inhibition
3955	Entrez gene	4855	Entrez gene	activation
4242	Entrez gene	4855	Entrez gene	activation
54567	Entrez gene	4855	Entrez gene	activation
5986	Entrez gene	4855	Entrez gene	activation
6868	Entrez gene	4855	Entrez gene	activation
8650	Entrez gene	4855	Entrez gene	inhibition
9253	Entrez gene	4855	Entrez gene	inhibition
kegg_129	Kegg_complex ID	4855	Entrez gene	activation
cpd:C16003	Kegg	4881	Entrez gene	activation
cpd:C16004	Kegg	4881	Entrez gene	activation
cpd:C16005	Kegg	4882	Entrez gene	activation
cpd:C15949	Kegg	4886	Entrez gene	activation
cpd:C16117	Kegg	4886	Entrez gene	activation
cpd:C16118	Kegg	4886	Entrez gene	activation
cpd:C15949	Kegg	4887	Entrez gene	activation
cpd:C16117	Kegg	4887	Entrez gene	activation
cpd:C16118	Kegg	4887	Entrez gene	activation
cpd:C15949	Kegg	4889	Entrez gene	activation
cpd:C16117	Kegg	4889	Entrez gene	activation
cpd:C16118	Kegg	4889	Entrez gene	activation
5921	Entrez gene	4893	Entrez gene	inhibition
4803	Entrez gene	4914	Entrez gene	activation
cpd:C01836	Kegg	4923	Entrez gene	activation
cpd:C01516	Kegg	4985	Entrez gene	activation
cpd:C01574	Kegg	4985	Entrez gene	activation
cpd:C02210	Kegg	4985	Entrez gene	activation
cpd:C11684	Kegg	4985	Entrez gene	activation
cpd:C15890	Kegg	4985	Entrez gene	activation
cpd:C15891	Kegg	4985	Entrez gene	activation
cpd:C16041	Kegg	4985	Entrez gene	activation
cpd:C16042	Kegg	4985	Entrez gene	activation
cpd:C16043	Kegg	4985	Entrez gene	activation
cpd:C16135	Kegg	4985	Entrez gene	activation
cpd:C01516	Kegg	4986	Entrez gene	activation
cpd:C01574	Kegg	4986	Entrez gene	activation
cpd:C02210	Kegg	4986	Entrez gene	activation
cpd:C11684	Kegg	4986	Entrez gene	activation
cpd:C15890	Kegg	4986	Entrez gene	activation
cpd:C15891	Kegg	4986	Entrez gene	activation
cpd:C16041	Kegg	4986	Entrez gene	activation
cpd:C16042	Kegg	4986	Entrez gene	activation
cpd:C16043	Kegg	4986	Entrez gene	activation
cpd:C16135	Kegg	4986	Entrez gene	activation
cpd:C01516	Kegg	4987	Entrez gene	activation
cpd:C01574	Kegg	4987	Entrez gene	activation
cpd:C02210	Kegg	4987	Entrez gene	activation
cpd:C11684	Kegg	4987	Entrez gene	activation
cpd:C15890	Kegg	4987	Entrez gene	activation
cpd:C15891	Kegg	4987	Entrez gene	activation
cpd:C16041	Kegg	4987	Entrez gene	activation
cpd:C16042	Kegg	4987	Entrez gene	activation
cpd:C16043	Kegg	4987	Entrez gene	activation
cpd:C16135	Kegg	4987	Entrez gene	activation
cpd:C01516	Kegg	4988	Entrez gene	activation
cpd:C01574	Kegg	4988	Entrez gene	activation
cpd:C02210	Kegg	4988	Entrez gene	activation
cpd:C11684	Kegg	4988	Entrez gene	activation
cpd:C15890	Kegg	4988	Entrez gene	activation
cpd:C15891	Kegg	4988	Entrez gene	activation
cpd:C16041	Kegg	4988	Entrez gene	activation
cpd:C16042	Kegg	4988	Entrez gene	activation
cpd:C16043	Kegg	4988	Entrez gene	activation
cpd:C16135	Kegg	4988	Entrez gene	activation
cpd:C00746	Kegg	5021	Entrez gene	activation
cpd:C00002	Kegg	5023	Entrez gene	activation
cpd:C00008	Kegg	5023	Entrez gene	activation
cpd:C00015	Kegg	5023	Entrez gene	activation
cpd:C00075	Kegg	5023	Entrez gene	activation
cpd:C00002	Kegg	5024	Entrez gene	activation
cpd:C00008	Kegg	5024	Entrez gene	activation
cpd:C00015	Kegg	5024	Entrez gene	activation
cpd:C00075	Kegg	5024	Entrez gene	activation
cpd:C00002	Kegg	5025	Entrez gene	activation
cpd:C00008	Kegg	5025	Entrez gene	activation
cpd:C00015	Kegg	5025	Entrez gene	activation
cpd:C00075	Kegg	5025	Entrez gene	activation
cpd:C00002	Kegg	5026	Entrez gene	activation
cpd:C00008	Kegg	5026	Entrez gene	activation
cpd:C00015	Kegg	5026	Entrez gene	activation
cpd:C00075	Kegg	5026	Entrez gene	activation
cpd:C00002	Kegg	5027	Entrez gene	activation
cpd:C00008	Kegg	5027	Entrez gene	activation
cpd:C00015	Kegg	5027	Entrez gene	activation
cpd:C00075	Kegg	5027	Entrez gene	activation
cpd:C00002	Kegg	5028	Entrez gene	activation
cpd:C00008	Kegg	5028	Entrez gene	activation
cpd:C00015	Kegg	5028	Entrez gene	activation
cpd:C00075	Kegg	5028	Entrez gene	activation
cpd:C00002	Kegg	5029	Entrez gene	activation
cpd:C00008	Kegg	5029	Entrez gene	activation
cpd:C00015	Kegg	5029	Entrez gene	activation
cpd:C00075	Kegg	5029	Entrez gene	activation
cpd:C00002	Kegg	5030	Entrez gene	activation
cpd:C00008	Kegg	5030	Entrez gene	activation
cpd:C00015	Kegg	5030	Entrez gene	activation
cpd:C00075	Kegg	5030	Entrez gene	activation
cpd:C00002	Kegg	5031	Entrez gene	activation
cpd:C00008	Kegg	5031	Entrez gene	activation
cpd:C00015	Kegg	5031	Entrez gene	activation
cpd:C00075	Kegg	5031	Entrez gene	activation
cpd:C00002	Kegg	5032	Entrez gene	activation
cpd:C00008	Kegg	5032	Entrez gene	activation
cpd:C00015	Kegg	5032	Entrez gene	activation
cpd:C00075	Kegg	5032	Entrez gene	activation
30001	Entrez gene	5034	Entrez gene	activation
56605	Entrez gene	5034	Entrez gene	activation
5879	Entrez gene	5058	Entrez gene	activation
5880	Entrez gene	5058	Entrez gene	activation
5881	Entrez gene	5058	Entrez gene	activation
998	Entrez gene	5058	Entrez gene	activation
5879	Entrez gene	5062	Entrez gene	activation
5880	Entrez gene	5062	Entrez gene	activation
5881	Entrez gene	5062	Entrez gene	activation
998	Entrez gene	5062	Entrez gene	activation
5879	Entrez gene	5063	Entrez gene	activation
5880	Entrez gene	5063	Entrez gene	activation
5881	Entrez gene	5063	Entrez gene	activation
998	Entrez gene	5063	Entrez gene	activation
10912	Entrez gene	5111	Entrez gene	activation
1647	Entrez gene	5111	Entrez gene	activation
4616	Entrez gene	5111	Entrez gene	activation
cpd:C00913	Kegg	5289	Entrez gene	inhibition
cpd:C15181	Kegg	5289	Entrez gene	inhibition
cpd:C15181	Kegg	5290	Entrez gene	inhibition
cpd:C15195	Kegg	5290	Entrez gene	inhibition
cpd:C15181	Kegg	5291	Entrez gene	inhibition
cpd:C15195	Kegg	5291	Entrez gene	inhibition
cpd:C15181	Kegg	5293	Entrez gene	inhibition
cpd:C15195	Kegg	5293	Entrez gene	inhibition
cpd:C15181	Kegg	5294	Entrez gene	inhibition
cpd:C15195	Kegg	5294	Entrez gene	inhibition
cpd:C15181	Kegg	5295	Entrez gene	inhibition
cpd:C15195	Kegg	5295	Entrez gene	inhibition
cpd:C15181	Kegg	5296	Entrez gene	inhibition
cpd:C15195	Kegg	5296	Entrez gene	inhibition
2767	Entrez gene	5319	Entrez gene	activation
2776	Entrez gene	5319	Entrez gene	activation
2767	Entrez gene	5320	Entrez gene	activation
2776	Entrez gene	5320	Entrez gene	activation
2767	Entrez gene	5321	Entrez gene	activation
2776	Entrez gene	5321	Entrez gene	activation
2767	Entrez gene	5322	Entrez gene	activation
2776	Entrez gene	5322	Entrez gene	activation
2767	Entrez gene	5330	Entrez gene	activation
2776	Entrez gene	5330	Entrez gene	activation
2767	Entrez gene	5331	Entrez gene	activation
2776	Entrez gene	5331	Entrez gene	activation
2767	Entrez gene	5332	Entrez gene	activation
2776	Entrez gene	5332	Entrez gene	activation
9748	Entrez gene	5347	Entrez gene	activation
2242	Entrez gene	5361	Entrez gene	activation
2534	Entrez gene	5361	Entrez gene	activation
2242	Entrez gene	5362	Entrez gene	activation
2534	Entrez gene	5362	Entrez gene	activation
10505	Entrez gene	5364	Entrez gene	activation
10507	Entrez gene	5364	Entrez gene	activation
10509	Entrez gene	5364	Entrez gene	activation
54910	Entrez gene	5364	Entrez gene	activation
57715	Entrez gene	5364	Entrez gene	activation
64218	Entrez gene	5364	Entrez gene	activation
10505	Entrez gene	5365	Entrez gene	activation
10507	Entrez gene	5365	Entrez gene	activation
10509	Entrez gene	5365	Entrez gene	activation
54910	Entrez gene	5365	Entrez gene	activation
57715	Entrez gene	5365	Entrez gene	activation
64218	Entrez gene	5365	Entrez gene	activation
5592	Entrez gene	5499	Entrez gene	activation
6093	Entrez gene	5499	Entrez gene	inhibition
94274	Entrez gene	5499	Entrez gene	inhibition
9475	Entrez gene	5499	Entrez gene	inhibition
5592	Entrez gene	5500	Entrez gene	activation
6093	Entrez gene	5500	Entrez gene	inhibition
94274	Entrez gene	5500	Entrez gene	inhibition
9475	Entrez gene	5500	Entrez gene	inhibition
5592	Entrez gene	5501	Entrez gene	activation
6093	Entrez gene	5501	Entrez gene	inhibition
94274	Entrez gene	5501	Entrez gene	inhibition
9475	Entrez gene	5501	Entrez gene	inhibition
7048	Entrez gene	5515	Entrez gene	activation
7048	Entrez gene	5516	Entrez gene	activation
7048	Entrez gene	5518	Entrez gene	activation
7048	Entrez gene	5519	Entrez gene	activation
163688	Entrez gene	5530	Entrez gene	activation
51806	Entrez gene	5530	Entrez gene	activation
801	Entrez gene	5530	Entrez gene	activation
805	Entrez gene	5530	Entrez gene	activation
808	Entrez gene	5530	Entrez gene	activation
810	Entrez gene	5530	Entrez gene	activation
163688	Entrez gene	5532	Entrez gene	activation
51806	Entrez gene	5532	Entrez gene	activation
801	Entrez gene	5532	Entrez gene	activation
805	Entrez gene	5532	Entrez gene	activation
808	Entrez gene	5532	Entrez gene	activation
810	Entrez gene	5532	Entrez gene	activation
163688	Entrez gene	5533	Entrez gene	activation
51806	Entrez gene	5533	Entrez gene	activation
801	Entrez gene	5533	Entrez gene	activation
805	Entrez gene	5533	Entrez gene	activation
808	Entrez gene	5533	Entrez gene	activation
810	Entrez gene	5533	Entrez gene	activation
163688	Entrez gene	5534	Entrez gene	activation
51806	Entrez gene	5534	Entrez gene	activation
801	Entrez gene	5534	Entrez gene	activation
805	Entrez gene	5534	Entrez gene	activation
808	Entrez gene	5534	Entrez gene	activation
810	Entrez gene	5534	Entrez gene	activation
163688	Entrez gene	5535	Entrez gene	activation
51806	Entrez gene	5535	Entrez gene	activation
801	Entrez gene	5535	Entrez gene	activation
805	Entrez gene	5535	Entrez gene	activation
808	Entrez gene	5535	Entrez gene	activation
810	Entrez gene	5535	Entrez gene	activation
cpd:C15949	Kegg	5540	Entrez gene	activation
cpd:C16117	Kegg	5540	Entrez gene	activation
cpd:C16118	Kegg	5540	Entrez gene	activation
cpd:C00020	Kegg	5562	Entrez gene	activation
cpd:C04677	Kegg	5562	Entrez gene	activation
dr:D00944	Kegg	5562	Entrez gene	activation
cpd:C00020	Kegg	5563	Entrez gene	activation
cpd:C04677	Kegg	5563	Entrez gene	activation
dr:D00944	Kegg	5563	Entrez gene	activation
cpd:C00575	Kegg	5566	Entrez gene	activation
cpd:C00575	Kegg	5567	Entrez gene	activation
cpd:C00575	Kegg	5568	Entrez gene	activation
cpd:C00165	Kegg	5578	Entrez gene	activation
kegg_122	Kegg_complex ID	5578	Entrez gene	activation
cpd:C00165	Kegg	5579	Entrez gene	activation
kegg_122	Kegg_complex ID	5579	Entrez gene	activation
cpd:C00165	Kegg	5580	Entrez gene	activation
cpd:C00165	Kegg	5581	Entrez gene	activation
cpd:C00165	Kegg	5582	Entrez gene	activation
kegg_122	Kegg_complex ID	5582	Entrez gene	activation
cpd:C00165	Kegg	5583	Entrez gene	activation
cpd:C00165	Kegg	5588	Entrez gene	activation
cpd:C00942	Kegg	5592	Entrez gene	activation
5604	Entrez gene	5594	Entrez gene	activation
5605	Entrez gene	5594	Entrez gene	activation
5604	Entrez gene	5595	Entrez gene	activation
5605	Entrez gene	5595	Entrez gene	activation
5609	Entrez gene	5599	Entrez gene	activation
5879	Entrez gene	5599	Entrez gene	activation
5880	Entrez gene	5599	Entrez gene	activation
5881	Entrez gene	5599	Entrez gene	activation
5609	Entrez gene	5601	Entrez gene	activation
5879	Entrez gene	5601	Entrez gene	activation
5880	Entrez gene	5601	Entrez gene	activation
5881	Entrez gene	5601	Entrez gene	activation
5609	Entrez gene	5602	Entrez gene	activation
5879	Entrez gene	5602	Entrez gene	activation
5880	Entrez gene	5602	Entrez gene	activation
5881	Entrez gene	5602	Entrez gene	activation
369	Entrez gene	5604	Entrez gene	activation
4342	Entrez gene	5604	Entrez gene	activation
5894	Entrez gene	5604	Entrez gene	activation
673	Entrez gene	5604	Entrez gene	activation
369	Entrez gene	5605	Entrez gene	activation
5894	Entrez gene	5605	Entrez gene	activation
673	Entrez gene	5605	Entrez gene	activation
4217	Entrez gene	5609	Entrez gene	activation
cpd:C00575	Kegg	5613	Entrez gene	activation
5617	Entrez gene	5618	Entrez gene	activation
3549	Entrez gene	5727	Entrez gene	activation
50846	Entrez gene	5727	Entrez gene	activation
cpd:C00696	Kegg	5729	Entrez gene	activation
cpd:C00584	Kegg	5731	Entrez gene	activation
cpd:C00584	Kegg	5732	Entrez gene	activation
cpd:C00584	Kegg	5733	Entrez gene	activation
cpd:C00584	Kegg	5734	Entrez gene	activation
cpd:C00639	Kegg	5737	Entrez gene	activation
cpd:C01312	Kegg	5739	Entrez gene	activation
cpd:C16051	Kegg	5745	Entrez gene	activation
cpd:C16053	Kegg	5745	Entrez gene	activation
cpd:C16051	Kegg	5746	Entrez gene	activation
cpd:C16053	Kegg	5746	Entrez gene	activation
8440	Entrez gene	5747	Entrez gene	activation
23654	Entrez gene	5879	Entrez gene	inhibition
25791	Entrez gene	5879	Entrez gene	inhibition
4690	Entrez gene	5879	Entrez gene	activation
5361	Entrez gene	5879	Entrez gene	activation
5362	Entrez gene	5879	Entrez gene	activation
5364	Entrez gene	5879	Entrez gene	inhibition
5365	Entrez gene	5879	Entrez gene	inhibition
55558	Entrez gene	5879	Entrez gene	activation
23654	Entrez gene	5880	Entrez gene	inhibition
25791	Entrez gene	5880	Entrez gene	inhibition
4690	Entrez gene	5880	Entrez gene	activation
5361	Entrez gene	5880	Entrez gene	activation
5362	Entrez gene	5880	Entrez gene	activation
5364	Entrez gene	5880	Entrez gene	inhibition
5365	Entrez gene	5880	Entrez gene	inhibition
55558	Entrez gene	5880	Entrez gene	activation
23654	Entrez gene	5881	Entrez gene	inhibition
25791	Entrez gene	5881	Entrez gene	inhibition
4690	Entrez gene	5881	Entrez gene	activation
5361	Entrez gene	5881	Entrez gene	activation
5362	Entrez gene	5881	Entrez gene	activation
5364	Entrez gene	5881	Entrez gene	inhibition
5365	Entrez gene	5881	Entrez gene	inhibition
55558	Entrez gene	5881	Entrez gene	activation
5578	Entrez gene	5894	Entrez gene	activation
5579	Entrez gene	5894	Entrez gene	activation
5580	Entrez gene	5894	Entrez gene	activation
5581	Entrez gene	5894	Entrez gene	activation
5582	Entrez gene	5894	Entrez gene	activation
5583	Entrez gene	5894	Entrez gene	activation
5588	Entrez gene	5894	Entrez gene	activation
1942	Entrez gene	5921	Entrez gene	activation
1943	Entrez gene	5921	Entrez gene	activation
1944	Entrez gene	5921	Entrez gene	activation
1945	Entrez gene	5921	Entrez gene	activation
1946	Entrez gene	5921	Entrez gene	activation
1969	Entrez gene	5921	Entrez gene	activation
2041	Entrez gene	5921	Entrez gene	activation
2042	Entrez gene	5921	Entrez gene	activation
2043	Entrez gene	5921	Entrez gene	activation
2044	Entrez gene	5921	Entrez gene	activation
2045	Entrez gene	5921	Entrez gene	activation
2046	Entrez gene	5921	Entrez gene	activation
2047	Entrez gene	5921	Entrez gene	activation
2048	Entrez gene	5921	Entrez gene	activation
2049	Entrez gene	5921	Entrez gene	activation
2050	Entrez gene	5921	Entrez gene	activation
2051	Entrez gene	5921	Entrez gene	activation
285220	Entrez gene	5921	Entrez gene	activation
kegg_90	Kegg_complex id	5925	Entrez gene	inhibition
kegg_82	Kegg_complex ID	5925	Entrez gene	inhibition
kegg_84	Kegg_complex ID	5925	Entrez gene	inhibition
kegg_90	Kegg_complex id	5933	Entrez gene	inhibition
kegg_90	Kegg_complex id	5934	Entrez gene	inhibition
7249	Entrez gene	6009	Entrez gene	inhibition
64221	Entrez gene	6091	Entrez gene	inhibition
6585	Entrez gene	6091	Entrez gene	activation
9353	Entrez gene	6091	Entrez gene	activation
6585	Entrez gene	6092	Entrez gene	activation
9353	Entrez gene	6092	Entrez gene	activation
387	Entrez gene	6093	Entrez gene	activation
5594	Entrez gene	6195	Entrez gene	activation
5595	Entrez gene	6195	Entrez gene	activation
5594	Entrez gene	6196	Entrez gene	activation
5595	Entrez gene	6196	Entrez gene	activation
5594	Entrez gene	6197	Entrez gene	activation
5595	Entrez gene	6197	Entrez gene	activation
cpd:C13523	Kegg	6344	Entrez gene	activation
285362	Entrez gene	6448	Entrez gene	activation
2619	Entrez gene	6469	Entrez gene	inhibition
64399	Entrez gene	6469	Entrez gene	inhibition
51715	Entrez gene	6608	Entrez gene	inhibition
cpd:C16021	Kegg	6751	Entrez gene	activation
cpd:C16022	Kegg	6751	Entrez gene	activation
cpd:C16021	Kegg	6752	Entrez gene	activation
cpd:C16022	Kegg	6752	Entrez gene	activation
cpd:C16021	Kegg	6753	Entrez gene	activation
cpd:C16022	Kegg	6753	Entrez gene	activation
cpd:C16021	Kegg	6754	Entrez gene	activation
cpd:C16022	Kegg	6754	Entrez gene	activation
cpd:C16021	Kegg	6755	Entrez gene	activation
cpd:C16022	Kegg	6755	Entrez gene	activation
cpd:C16097	Kegg	6865	Entrez gene	activation
cpd:C16094	Kegg	6869	Entrez gene	activation
cpd:C16098	Kegg	6870	Entrez gene	activation
cpd:C02198	Kegg	6915	Entrez gene	activation
1487	Entrez gene	6932	Entrez gene	inhibition
1488	Entrez gene	6932	Entrez gene	inhibition
1499	Entrez gene	6932	Entrez gene	activation
4089	Entrez gene	6932	Entrez gene	activation
51701	Entrez gene	6932	Entrez gene	inhibition
64321	Entrez gene	6932	Entrez gene	inhibition
1487	Entrez gene	6934	Entrez gene	inhibition
1488	Entrez gene	6934	Entrez gene	inhibition
1499	Entrez gene	6934	Entrez gene	activation
4089	Entrez gene	6934	Entrez gene	activation
51701	Entrez gene	6934	Entrez gene	inhibition
64321	Entrez gene	6934	Entrez gene	inhibition
10637	Entrez gene	7040	Entrez gene	inhibition
1634	Entrez gene	7040	Entrez gene	inhibition
3624	Entrez gene	7040	Entrez gene	inhibition
3625	Entrez gene	7040	Entrez gene	inhibition
3626	Entrez gene	7040	Entrez gene	inhibition
4052	Entrez gene	7040	Entrez gene	inhibition
7044	Entrez gene	7040	Entrez gene	inhibition
83729	Entrez gene	7040	Entrez gene	inhibition
10637	Entrez gene	7042	Entrez gene	inhibition
1634	Entrez gene	7042	Entrez gene	inhibition
3624	Entrez gene	7042	Entrez gene	inhibition
3625	Entrez gene	7042	Entrez gene	inhibition
3626	Entrez gene	7042	Entrez gene	inhibition
4052	Entrez gene	7042	Entrez gene	inhibition
7044	Entrez gene	7042	Entrez gene	inhibition
83729	Entrez gene	7042	Entrez gene	inhibition
10637	Entrez gene	7043	Entrez gene	inhibition
1634	Entrez gene	7043	Entrez gene	inhibition
3624	Entrez gene	7043	Entrez gene	inhibition
3625	Entrez gene	7043	Entrez gene	inhibition
3626	Entrez gene	7043	Entrez gene	inhibition
4052	Entrez gene	7043	Entrez gene	inhibition
7044	Entrez gene	7043	Entrez gene	inhibition
83729	Entrez gene	7043	Entrez gene	inhibition
7040	Entrez gene	7048	Entrez gene	activation
7042	Entrez gene	7048	Entrez gene	activation
7043	Entrez gene	7048	Entrez gene	activation
cpd:C01829	Kegg	7067	Entrez gene	activation
cpd:C02465	Kegg	7067	Entrez gene	activation
cpd:C01829	Kegg	7068	Entrez gene	activation
cpd:C02465	Kegg	7068	Entrez gene	activation
7124	Entrez gene	7132	Entrez gene	activation
1111	Entrez gene	7157	Entrez gene	activation
11200	Entrez gene	7157	Entrez gene	activation
4193	Entrez gene	7157	Entrez gene	inhibition
4194	Entrez gene	7157	Entrez gene	inhibition
472	Entrez gene	7157	Entrez gene	activation
545	Entrez gene	7157	Entrez gene	activation
5591	Entrez gene	7157	Entrez gene	activation
596	Entrez gene	7157	Entrez gene	inhibition
2081	Entrez gene	7186	Entrez gene	activation
cpd:C03958	Kegg	7201	Entrez gene	activation
3551	Entrez gene	7248	Entrez gene	inhibition
10000	Entrez gene	7249	Entrez gene	inhibition
207	Entrez gene	7249	Entrez gene	inhibition
208	Entrez gene	7249	Entrez gene	inhibition
27330	Entrez gene	7249	Entrez gene	inhibition
5594	Entrez gene	7249	Entrez gene	inhibition
5595	Entrez gene	7249	Entrez gene	inhibition
6195	Entrez gene	7249	Entrez gene	inhibition
6196	Entrez gene	7249	Entrez gene	inhibition
6197	Entrez gene	7249	Entrez gene	inhibition
1081	Entrez gene	7253	Entrez gene	activation
7252	Entrez gene	7253	Entrez gene	activation
9054	Entrez gene	7263	Entrez gene	activation
258010	Entrez gene	7415	Entrez gene	inhibition
cpd:C16119	Kegg	7433	Entrez gene	activation
cpd:C16119	Kegg	7434	Entrez gene	activation
cpd:C11695	Kegg	7442	Entrez gene	activation
cpd:C12271	Kegg	7442	Entrez gene	activation
cpd:C12272	Kegg	7442	Entrez gene	activation
11197	Entrez gene	7471	Entrez gene	inhibition
6422	Entrez gene	7471	Entrez gene	inhibition
6423	Entrez gene	7471	Entrez gene	inhibition
6424	Entrez gene	7471	Entrez gene	inhibition
6425	Entrez gene	7471	Entrez gene	inhibition
64840	Entrez gene	7471	Entrez gene	activation
9350	Entrez gene	7471	Entrez gene	inhibition
11197	Entrez gene	7472	Entrez gene	inhibition
6422	Entrez gene	7472	Entrez gene	inhibition
6423	Entrez gene	7472	Entrez gene	inhibition
6424	Entrez gene	7472	Entrez gene	inhibition
6425	Entrez gene	7472	Entrez gene	inhibition
64840	Entrez gene	7472	Entrez gene	activation
9350	Entrez gene	7472	Entrez gene	inhibition
11197	Entrez gene	7473	Entrez gene	inhibition
6422	Entrez gene	7473	Entrez gene	inhibition
6423	Entrez gene	7473	Entrez gene	inhibition
6424	Entrez gene	7473	Entrez gene	inhibition
6425	Entrez gene	7473	Entrez gene	inhibition
64840	Entrez gene	7473	Entrez gene	activation
9350	Entrez gene	7473	Entrez gene	inhibition
11197	Entrez gene	7474	Entrez gene	inhibition
6422	Entrez gene	7474	Entrez gene	inhibition
6423	Entrez gene	7474	Entrez gene	inhibition
6424	Entrez gene	7474	Entrez gene	inhibition
6425	Entrez gene	7474	Entrez gene	inhibition
64840	Entrez gene	7474	Entrez gene	activation
9350	Entrez gene	7474	Entrez gene	inhibition
11197	Entrez gene	7475	Entrez gene	inhibition
6422	Entrez gene	7475	Entrez gene	inhibition
6423	Entrez gene	7475	Entrez gene	inhibition
6424	Entrez gene	7475	Entrez gene	inhibition
6425	Entrez gene	7475	Entrez gene	inhibition
64840	Entrez gene	7475	Entrez gene	activation
9350	Entrez gene	7475	Entrez gene	inhibition
11197	Entrez gene	7476	Entrez gene	inhibition
6422	Entrez gene	7476	Entrez gene	inhibition
6423	Entrez gene	7476	Entrez gene	inhibition
6424	Entrez gene	7476	Entrez gene	inhibition
6425	Entrez gene	7476	Entrez gene	inhibition
64840	Entrez gene	7476	Entrez gene	activation
9350	Entrez gene	7476	Entrez gene	inhibition
11197	Entrez gene	7477	Entrez gene	inhibition
6422	Entrez gene	7477	Entrez gene	inhibition
6423	Entrez gene	7477	Entrez gene	inhibition
6424	Entrez gene	7477	Entrez gene	inhibition
6425	Entrez gene	7477	Entrez gene	inhibition
64840	Entrez gene	7477	Entrez gene	activation
9350	Entrez gene	7477	Entrez gene	inhibition
11197	Entrez gene	7478	Entrez gene	inhibition
6422	Entrez gene	7478	Entrez gene	inhibition
6423	Entrez gene	7478	Entrez gene	inhibition
6424	Entrez gene	7478	Entrez gene	inhibition
6425	Entrez gene	7478	Entrez gene	inhibition
64840	Entrez gene	7478	Entrez gene	activation
9350	Entrez gene	7478	Entrez gene	inhibition
11197	Entrez gene	7479	Entrez gene	inhibition
6422	Entrez gene	7479	Entrez gene	inhibition
6423	Entrez gene	7479	Entrez gene	inhibition
6424	Entrez gene	7479	Entrez gene	inhibition
6425	Entrez gene	7479	Entrez gene	inhibition
64840	Entrez gene	7479	Entrez gene	activation
9350	Entrez gene	7479	Entrez gene	inhibition
11197	Entrez gene	7480	Entrez gene	inhibition
6422	Entrez gene	7480	Entrez gene	inhibition
6423	Entrez gene	7480	Entrez gene	inhibition
6424	Entrez gene	7480	Entrez gene	inhibition
6425	Entrez gene	7480	Entrez gene	inhibition
64840	Entrez gene	7480	Entrez gene	activation
9350	Entrez gene	7480	Entrez gene	inhibition
11197	Entrez gene	7481	Entrez gene	inhibition
6422	Entrez gene	7481	Entrez gene	inhibition
6423	Entrez gene	7481	Entrez gene	inhibition
6424	Entrez gene	7481	Entrez gene	inhibition
6425	Entrez gene	7481	Entrez gene	inhibition
64840	Entrez gene	7481	Entrez gene	activation
9350	Entrez gene	7481	Entrez gene	inhibition
11197	Entrez gene	7482	Entrez gene	inhibition
6422	Entrez gene	7482	Entrez gene	inhibition
6423	Entrez gene	7482	Entrez gene	inhibition
6424	Entrez gene	7482	Entrez gene	inhibition
6425	Entrez gene	7482	Entrez gene	inhibition
64840	Entrez gene	7482	Entrez gene	activation
9350	Entrez gene	7482	Entrez gene	inhibition
11197	Entrez gene	7483	Entrez gene	inhibition
6422	Entrez gene	7483	Entrez gene	inhibition
6423	Entrez gene	7483	Entrez gene	inhibition
6424	Entrez gene	7483	Entrez gene	inhibition
6425	Entrez gene	7483	Entrez gene	inhibition
64840	Entrez gene	7483	Entrez gene	activation
9350	Entrez gene	7483	Entrez gene	inhibition
11197	Entrez gene	7484	Entrez gene	inhibition
6422	Entrez gene	7484	Entrez gene	inhibition
6423	Entrez gene	7484	Entrez gene	inhibition
6424	Entrez gene	7484	Entrez gene	inhibition
6425	Entrez gene	7484	Entrez gene	inhibition
64840	Entrez gene	7484	Entrez gene	activation
9350	Entrez gene	7484	Entrez gene	inhibition
2081	Entrez gene	7494	Entrez gene	activation
4609	Entrez gene	7709	Entrez gene	inhibition
6387	Entrez gene	7852	Entrez gene	activation
51384	Entrez gene	7855	Entrez gene	activation
54361	Entrez gene	7855	Entrez gene	activation
6422	Entrez gene	7855	Entrez gene	inhibition
6423	Entrez gene	7855	Entrez gene	inhibition
6424	Entrez gene	7855	Entrez gene	inhibition
6425	Entrez gene	7855	Entrez gene	inhibition
7471	Entrez gene	7855	Entrez gene	activation
7472	Entrez gene	7855	Entrez gene	activation
7473	Entrez gene	7855	Entrez gene	activation
7474	Entrez gene	7855	Entrez gene	activation
7475	Entrez gene	7855	Entrez gene	activation
7476	Entrez gene	7855	Entrez gene	activation
7477	Entrez gene	7855	Entrez gene	activation
7478	Entrez gene	7855	Entrez gene	activation
7479	Entrez gene	7855	Entrez gene	activation
7480	Entrez gene	7855	Entrez gene	activation
7481	Entrez gene	7855	Entrez gene	activation
7482	Entrez gene	7855	Entrez gene	activation
7483	Entrez gene	7855	Entrez gene	activation
7484	Entrez gene	7855	Entrez gene	activation
80326	Entrez gene	7855	Entrez gene	activation
81029	Entrez gene	7855	Entrez gene	activation
89780	Entrez gene	7855	Entrez gene	activation
51384	Entrez gene	7976	Entrez gene	activation
54361	Entrez gene	7976	Entrez gene	activation
6422	Entrez gene	7976	Entrez gene	inhibition
6423	Entrez gene	7976	Entrez gene	inhibition
6424	Entrez gene	7976	Entrez gene	inhibition
6425	Entrez gene	7976	Entrez gene	inhibition
7471	Entrez gene	7976	Entrez gene	activation
7472	Entrez gene	7976	Entrez gene	activation
7473	Entrez gene	7976	Entrez gene	activation
7474	Entrez gene	7976	Entrez gene	activation
7475	Entrez gene	7976	Entrez gene	activation
7476	Entrez gene	7976	Entrez gene	activation
7477	Entrez gene	7976	Entrez gene	activation
7478	Entrez gene	7976	Entrez gene	activation
7479	Entrez gene	7976	Entrez gene	activation
7480	Entrez gene	7976	Entrez gene	activation
7481	Entrez gene	7976	Entrez gene	activation
7482	Entrez gene	7976	Entrez gene	activation
7483	Entrez gene	7976	Entrez gene	activation
7484	Entrez gene	7976	Entrez gene	activation
80326	Entrez gene	7976	Entrez gene	activation
81029	Entrez gene	7976	Entrez gene	activation
89780	Entrez gene	7976	Entrez gene	activation
cpd:C00037	Kegg	8001	Entrez gene	activation
cpd:C00099	Kegg	8001	Entrez gene	activation
cpd:C00245	Kegg	8001	Entrez gene	activation
8646	Entrez gene	8200	Entrez gene	inhibition
9241	Entrez gene	8200	Entrez gene	inhibition
51384	Entrez gene	8321	Entrez gene	activation
54361	Entrez gene	8321	Entrez gene	activation
6422	Entrez gene	8321	Entrez gene	inhibition
6423	Entrez gene	8321	Entrez gene	inhibition
6424	Entrez gene	8321	Entrez gene	inhibition
6425	Entrez gene	8321	Entrez gene	inhibition
7471	Entrez gene	8321	Entrez gene	activation
7472	Entrez gene	8321	Entrez gene	activation
7473	Entrez gene	8321	Entrez gene	activation
7474	Entrez gene	8321	Entrez gene	activation
7475	Entrez gene	8321	Entrez gene	activation
7476	Entrez gene	8321	Entrez gene	activation
7477	Entrez gene	8321	Entrez gene	activation
7478	Entrez gene	8321	Entrez gene	activation
7479	Entrez gene	8321	Entrez gene	activation
7480	Entrez gene	8321	Entrez gene	activation
7481	Entrez gene	8321	Entrez gene	activation
7482	Entrez gene	8321	Entrez gene	activation
7483	Entrez gene	8321	Entrez gene	activation
7484	Entrez gene	8321	Entrez gene	activation
80326	Entrez gene	8321	Entrez gene	activation
81029	Entrez gene	8321	Entrez gene	activation
89780	Entrez gene	8321	Entrez gene	activation
51384	Entrez gene	8322	Entrez gene	activation
54361	Entrez gene	8322	Entrez gene	activation
6422	Entrez gene	8322	Entrez gene	inhibition
6423	Entrez gene	8322	Entrez gene	inhibition
6424	Entrez gene	8322	Entrez gene	inhibition
6425	Entrez gene	8322	Entrez gene	inhibition
7471	Entrez gene	8322	Entrez gene	activation
7472	Entrez gene	8322	Entrez gene	activation
7473	Entrez gene	8322	Entrez gene	activation
7474	Entrez gene	8322	Entrez gene	activation
7475	Entrez gene	8322	Entrez gene	activation
7476	Entrez gene	8322	Entrez gene	activation
7477	Entrez gene	8322	Entrez gene	activation
7478	Entrez gene	8322	Entrez gene	activation
7479	Entrez gene	8322	Entrez gene	activation
7480	Entrez gene	8322	Entrez gene	activation
7481	Entrez gene	8322	Entrez gene	activation
7482	Entrez gene	8322	Entrez gene	activation
7483	Entrez gene	8322	Entrez gene	activation
7484	Entrez gene	8322	Entrez gene	activation
80326	Entrez gene	8322	Entrez gene	activation
81029	Entrez gene	8322	Entrez gene	activation
89780	Entrez gene	8322	Entrez gene	activation
51384	Entrez gene	8323	Entrez gene	activation
54361	Entrez gene	8323	Entrez gene	activation
6422	Entrez gene	8323	Entrez gene	inhibition
6423	Entrez gene	8323	Entrez gene	inhibition
6424	Entrez gene	8323	Entrez gene	inhibition
6425	Entrez gene	8323	Entrez gene	inhibition
7471	Entrez gene	8323	Entrez gene	activation
7472	Entrez gene	8323	Entrez gene	activation
7473	Entrez gene	8323	Entrez gene	activation
7474	Entrez gene	8323	Entrez gene	activation
7475	Entrez gene	8323	Entrez gene	activation
7476	Entrez gene	8323	Entrez gene	activation
7477	Entrez gene	8323	Entrez gene	activation
7478	Entrez gene	8323	Entrez gene	activation
7479	Entrez gene	8323	Entrez gene	activation
7480	Entrez gene	8323	Entrez gene	activation
7481	Entrez gene	8323	Entrez gene	activation
7482	Entrez gene	8323	Entrez gene	activation
7483	Entrez gene	8323	Entrez gene	activation
7484	Entrez gene	8323	Entrez gene	activation
80326	Entrez gene	8323	Entrez gene	activation
81029	Entrez gene	8323	Entrez gene	activation
89780	Entrez gene	8323	Entrez gene	activation
51384	Entrez gene	8324	Entrez gene	activation
54361	Entrez gene	8324	Entrez gene	activation
6422	Entrez gene	8324	Entrez gene	inhibition
6423	Entrez gene	8324	Entrez gene	inhibition
6424	Entrez gene	8324	Entrez gene	inhibition
6425	Entrez gene	8324	Entrez gene	inhibition
7471	Entrez gene	8324	Entrez gene	activation
7472	Entrez gene	8324	Entrez gene	activation
7473	Entrez gene	8324	Entrez gene	activation
7474	Entrez gene	8324	Entrez gene	activation
7475	Entrez gene	8324	Entrez gene	activation
7476	Entrez gene	8324	Entrez gene	activation
7477	Entrez gene	8324	Entrez gene	activation
7478	Entrez gene	8324	Entrez gene	activation
7479	Entrez gene	8324	Entrez gene	activation
7480	Entrez gene	8324	Entrez gene	activation
7481	Entrez gene	8324	Entrez gene	activation
7482	Entrez gene	8324	Entrez gene	activation
7483	Entrez gene	8324	Entrez gene	activation
7484	Entrez gene	8324	Entrez gene	activation
80326	Entrez gene	8324	Entrez gene	activation
81029	Entrez gene	8324	Entrez gene	activation
89780	Entrez gene	8324	Entrez gene	activation
51384	Entrez gene	8325	Entrez gene	activation
54361	Entrez gene	8325	Entrez gene	activation
6422	Entrez gene	8325	Entrez gene	inhibition
6423	Entrez gene	8325	Entrez gene	inhibition
6424	Entrez gene	8325	Entrez gene	inhibition
6425	Entrez gene	8325	Entrez gene	inhibition
7471	Entrez gene	8325	Entrez gene	activation
7472	Entrez gene	8325	Entrez gene	activation
7473	Entrez gene	8325	Entrez gene	activation
7474	Entrez gene	8325	Entrez gene	activation
7475	Entrez gene	8325	Entrez gene	activation
7476	Entrez gene	8325	Entrez gene	activation
7477	Entrez gene	8325	Entrez gene	activation
7478	Entrez gene	8325	Entrez gene	activation
7479	Entrez gene	8325	Entrez gene	activation
7480	Entrez gene	8325	Entrez gene	activation
7481	Entrez gene	8325	Entrez gene	activation
7482	Entrez gene	8325	Entrez gene	activation
7483	Entrez gene	8325	Entrez gene	activation
7484	Entrez gene	8325	Entrez gene	activation
80326	Entrez gene	8325	Entrez gene	activation
81029	Entrez gene	8325	Entrez gene	activation
89780	Entrez gene	8325	Entrez gene	activation
51384	Entrez gene	8326	Entrez gene	activation
54361	Entrez gene	8326	Entrez gene	activation
6422	Entrez gene	8326	Entrez gene	inhibition
6423	Entrez gene	8326	Entrez gene	inhibition
6424	Entrez gene	8326	Entrez gene	inhibition
6425	Entrez gene	8326	Entrez gene	inhibition
7471	Entrez gene	8326	Entrez gene	activation
7472	Entrez gene	8326	Entrez gene	activation
7473	Entrez gene	8326	Entrez gene	activation
7474	Entrez gene	8326	Entrez gene	activation
7475	Entrez gene	8326	Entrez gene	activation
7476	Entrez gene	8326	Entrez gene	activation
7477	Entrez gene	8326	Entrez gene	activation
7478	Entrez gene	8326	Entrez gene	activation
7479	Entrez gene	8326	Entrez gene	activation
7480	Entrez gene	8326	Entrez gene	activation
7481	Entrez gene	8326	Entrez gene	activation
7482	Entrez gene	8326	Entrez gene	activation
7483	Entrez gene	8326	Entrez gene	activation
7484	Entrez gene	8326	Entrez gene	activation
80326	Entrez gene	8326	Entrez gene	activation
81029	Entrez gene	8326	Entrez gene	activation
89780	Entrez gene	8326	Entrez gene	activation
7272	Entrez gene	8379	Entrez gene	activation
2767	Entrez gene	8398	Entrez gene	activation
2776	Entrez gene	8398	Entrez gene	activation
2767	Entrez gene	8399	Entrez gene	activation
2776	Entrez gene	8399	Entrez gene	activation
2475	Entrez gene	8408	Entrez gene	inhibition
1947	Entrez gene	8440	Entrez gene	activation
1948	Entrez gene	8440	Entrez gene	activation
1949	Entrez gene	8440	Entrez gene	activation
cpd:C15901	Kegg	8484	Entrez gene	activation
cpd:C15181	Kegg	8503	Entrez gene	inhibition
cpd:C15195	Kegg	8503	Entrez gene	inhibition
10000	Entrez gene	8517	Entrez gene	activation
207	Entrez gene	8517	Entrez gene	activation
208	Entrez gene	8517	Entrez gene	activation
9020	Entrez gene	8517	Entrez gene	activation
2767	Entrez gene	8681	Entrez gene	activation
2776	Entrez gene	8681	Entrez gene	activation
10459	Entrez gene	8697	Entrez gene	inhibition
4085	Entrez gene	8697	Entrez gene	inhibition
kegg_106	Kegg_complex ID	8697	Entrez gene	inhibition
kegg_95	Kegg_complex ID	8697	Entrez gene	inhibition
cpd:C01120	Kegg	8698	Entrez gene	activation
cpd:C06124	Kegg	8698	Entrez gene	activation
355	Entrez gene	8772	Entrez gene	activation
8793	Entrez gene	8772	Entrez gene	activation
8794	Entrez gene	8772	Entrez gene	activation
8795	Entrez gene	8772	Entrez gene	activation
8797	Entrez gene	8772	Entrez gene	activation
8837	Entrez gene	8772	Entrez gene	inhibition
8743	Entrez gene	8793	Entrez gene	activation
8743	Entrez gene	8794	Entrez gene	activation
8743	Entrez gene	8795	Entrez gene	activation
8743	Entrez gene	8797	Entrez gene	activation
cpd:C15901	Kegg	8811	Entrez gene	activation
10371	Entrez gene	8829	Entrez gene	activation
10512	Entrez gene	8829	Entrez gene	activation
223117	Entrez gene	8829	Entrez gene	activation
3897	Entrez gene	8829	Entrez gene	activation
56920	Entrez gene	8829	Entrez gene	activation
6405	Entrez gene	8829	Entrez gene	activation
7869	Entrez gene	8829	Entrez gene	activation
9723	Entrez gene	8829	Entrez gene	activation
10459	Entrez gene	8881	Entrez gene	inhibition
4085	Entrez gene	8881	Entrez gene	inhibition
kegg_106	Kegg_complex ID	8881	Entrez gene	inhibition
kegg_95	Kegg_complex ID	8881	Entrez gene	inhibition
cpd:C01996	Kegg	8973	Entrez gene	activation
1511	Entrez gene	9002	Entrez gene	activation
2147	Entrez gene	9002	Entrez gene	activation
3001	Entrez gene	9002	Entrez gene	activation
5340	Entrez gene	9002	Entrez gene	activation
5644	Entrez gene	9002	Entrez gene	activation
5645	Entrez gene	9002	Entrez gene	activation
5646	Entrez gene	9002	Entrez gene	activation
7186	Entrez gene	9020	Entrez gene	activation
8737	Entrez gene	9020	Entrez gene	activation
cpd:C00398	Kegg	9038	Entrez gene	activation
cpd:C00483	Kegg	9038	Entrez gene	activation
cpd:C04227	Kegg	9038	Entrez gene	activation
27330	Entrez gene	9088	Entrez gene	inhibition
4342	Entrez gene	9088	Entrez gene	inhibition
5347	Entrez gene	9088	Entrez gene	inhibition
6195	Entrez gene	9088	Entrez gene	inhibition
6196	Entrez gene	9088	Entrez gene	inhibition
6197	Entrez gene	9088	Entrez gene	inhibition
cpd:C00002	Kegg	9127	Entrez gene	activation
cpd:C00008	Kegg	9127	Entrez gene	activation
cpd:C00015	Kegg	9127	Entrez gene	activation
cpd:C00075	Kegg	9127	Entrez gene	activation
10912	Entrez gene	9133	Entrez gene	inhibition
1647	Entrez gene	9133	Entrez gene	inhibition
2810	Entrez gene	9133	Entrez gene	inhibition
4616	Entrez gene	9133	Entrez gene	inhibition
kegg_103	Kegg_complex ID	9133	Entrez gene	inhibition
kegg_104	Kegg_complex ID	9133	Entrez gene	inhibition
10672	Entrez gene	9138	Entrez gene	activation
2768	Entrez gene	9138	Entrez gene	activation
kegg_104	Kegg_complex ID	9232	Entrez gene	inhibition
kegg_107	Kegg_complex ID	9232	Entrez gene	inhibition
kegg_93	Kegg_complex ID	9232	Entrez gene	inhibition
cpd:C01598	Kegg	9248	Entrez gene	activation
cpd:C00398	Kegg	9287	Entrez gene	activation
cpd:C00483	Kegg	9287	Entrez gene	activation
cpd:C04227	Kegg	9287	Entrez gene	activation
cpd:C01120	Kegg	9294	Entrez gene	activation
cpd:C06124	Kegg	9294	Entrez gene	activation
cpd:C16048	Kegg	9340	Entrez gene	activation
cpd:C16049	Kegg	9340	Entrez gene	activation
1978	Entrez gene	9470	Entrez gene	inhibition
387	Entrez gene	9475	Entrez gene	activation
cpd:C00334	Kegg	9568	Entrez gene	activation
30001	Entrez gene	9601	Entrez gene	activation
56605	Entrez gene	9601	Entrez gene	activation
10744	Entrez gene	9700	Entrez gene	inhibition
9232	Entrez gene	9700	Entrez gene	inhibition
2475	Entrez gene	9706	Entrez gene	inhibition
kegg_101	Kegg_complex id	9748	Entrez gene	activation
10672	Entrez gene	9826	Entrez gene	activation
2768	Entrez gene	9826	Entrez gene	activation
6091	Entrez gene	9901	Entrez gene	activation
6092	Entrez gene	9901	Entrez gene	activation
cpd:C00002	Kegg	9934	Entrez gene	activation
cpd:C00008	Kegg	9934	Entrez gene	activation
cpd:C00015	Kegg	9934	Entrez gene	activation
cpd:C00075	Kegg	9934	Entrez gene	activation
9700	Entrez gene	9985	Entrez gene	inhibition
kegg_109	Kegg_complex ID	9985	Entrez gene	activation
30001	Entrez gene	10130	Entrez gene	activation
56605	Entrez gene	10130	Entrez gene	activation
8482	Entrez gene	10154	Entrez gene	activation
cpd:C00002	Kegg	10161	Entrez gene	activation
cpd:C00008	Kegg	10161	Entrez gene	activation
cpd:C00015	Kegg	10161	Entrez gene	activation
cpd:C00075	Kegg	10161	Entrez gene	activation
cpd:C06865	Kegg	10203	Entrez gene	activation
cpd:C16125	Kegg	10203	Entrez gene	activation
cpd:C16126	Kegg	10203	Entrez gene	activation
cpd:C16127	Kegg	10203	Entrez gene	activation
cpd:C16130	Kegg	10203	Entrez gene	activation
5566	Entrez gene	10242	Entrez gene	activation
5567	Entrez gene	10242	Entrez gene	activation
5568	Entrez gene	10242	Entrez gene	activation
5592	Entrez gene	10242	Entrez gene	activation
5613	Entrez gene	10242	Entrez gene	activation
cpd:C14748	Kegg	10242	Entrez gene	inhibition
cpd:C16125	Kegg	10266	Entrez gene	activation
cpd:C16127	Kegg	10266	Entrez gene	activation
cpd:C16125	Kegg	10267	Entrez gene	activation
cpd:C16127	Kegg	10267	Entrez gene	activation
cpd:C16125	Kegg	10268	Entrez gene	activation
cpd:C16127	Kegg	10268	Entrez gene	activation
5879	Entrez gene	10298	Entrez gene	activation
5880	Entrez gene	10298	Entrez gene	activation
5881	Entrez gene	10298	Entrez gene	activation
998	Entrez gene	10298	Entrez gene	activation
cpd:C15869	Kegg	10316	Entrez gene	activation
5592	Entrez gene	10335	Entrez gene	activation
10459	Entrez gene	10393	Entrez gene	inhibition
4085	Entrez gene	10393	Entrez gene	inhibition
kegg_106	Kegg_complex ID	10393	Entrez gene	inhibition
kegg_95	Kegg_complex ID	10393	Entrez gene	inhibition
340156	Entrez gene	10398	Entrez gene	activation
4638	Entrez gene	10398	Entrez gene	activation
4659	Entrez gene	10398	Entrez gene	inhibition
4660	Entrez gene	10398	Entrez gene	inhibition
5499	Entrez gene	10398	Entrez gene	inhibition
5500	Entrez gene	10398	Entrez gene	inhibition
5501	Entrez gene	10398	Entrez gene	inhibition
85366	Entrez gene	10398	Entrez gene	activation
91807	Entrez gene	10398	Entrez gene	activation
699	Entrez gene	10459	Entrez gene	activation
8379	Entrez gene	10459	Entrez gene	activation
10533	Entrez gene	10533	Entrez gene	activation
11337	Entrez gene	10533	Entrez gene	activation
11345	Entrez gene	10533	Entrez gene	activation
23710	Entrez gene	10533	Entrez gene	activation
9140	Entrez gene	10533	Entrez gene	activation
146	Entrez gene	10672	Entrez gene	activation
147	Entrez gene	10672	Entrez gene	activation
148	Entrez gene	10672	Entrez gene	activation
185	Entrez gene	10672	Entrez gene	activation
1909	Entrez gene	10672	Entrez gene	activation
11261	Entrez gene	10725	Entrez gene	activation
5530	Entrez gene	10725	Entrez gene	activation
5532	Entrez gene	10725	Entrez gene	activation
5533	Entrez gene	10725	Entrez gene	activation
5534	Entrez gene	10725	Entrez gene	activation
5535	Entrez gene	10725	Entrez gene	activation
63928	Entrez gene	10725	Entrez gene	activation
kegg_104	Kegg_complex ID	10744	Entrez gene	inhibition
kegg_107	Kegg_complex ID	10744	Entrez gene	inhibition
kegg_93	Kegg_complex ID	10744	Entrez gene	inhibition
cpd:C02166	Kegg	10800	Entrez gene	activation
cpd:C05951	Kegg	10800	Entrez gene	activation
cpd:C05952	Kegg	10800	Entrez gene	activation
cpd:C16112	Kegg	10886	Entrez gene	activation
cpd:C15949	Kegg	10888	Entrez gene	activation
cpd:C16117	Kegg	10888	Entrez gene	activation
cpd:C16118	Kegg	10888	Entrez gene	activation
30001	Entrez gene	10961	Entrez gene	activation
56605	Entrez gene	10961	Entrez gene	activation
472	Entrez gene	11200	Entrez gene	activation
51384	Entrez gene	11211	Entrez gene	activation
54361	Entrez gene	11211	Entrez gene	activation
6422	Entrez gene	11211	Entrez gene	inhibition
6423	Entrez gene	11211	Entrez gene	inhibition
6424	Entrez gene	11211	Entrez gene	inhibition
6425	Entrez gene	11211	Entrez gene	inhibition
7471	Entrez gene	11211	Entrez gene	activation
7472	Entrez gene	11211	Entrez gene	activation
7473	Entrez gene	11211	Entrez gene	activation
7474	Entrez gene	11211	Entrez gene	activation
7475	Entrez gene	11211	Entrez gene	activation
7476	Entrez gene	11211	Entrez gene	activation
7477	Entrez gene	11211	Entrez gene	activation
7478	Entrez gene	11211	Entrez gene	activation
7479	Entrez gene	11211	Entrez gene	activation
7480	Entrez gene	11211	Entrez gene	activation
7481	Entrez gene	11211	Entrez gene	activation
7482	Entrez gene	11211	Entrez gene	activation
7483	Entrez gene	11211	Entrez gene	activation
7484	Entrez gene	11211	Entrez gene	activation
80326	Entrez gene	11211	Entrez gene	activation
81029	Entrez gene	11211	Entrez gene	activation
89780	Entrez gene	11211	Entrez gene	activation
cpd:C00388	Kegg	11255	Entrez gene	activation
163688	Entrez gene	11261	Entrez gene	activation
51806	Entrez gene	11261	Entrez gene	activation
801	Entrez gene	11261	Entrez gene	activation
805	Entrez gene	11261	Entrez gene	activation
808	Entrez gene	11261	Entrez gene	activation
810	Entrez gene	11261	Entrez gene	activation
3065	Entrez gene	11317	Entrez gene	inhibition
3066	Entrez gene	11317	Entrez gene	inhibition
4851	Entrez gene	11317	Entrez gene	activation
4853	Entrez gene	11317	Entrez gene	activation
4854	Entrez gene	11317	Entrez gene	activation
4855	Entrez gene	11317	Entrez gene	activation
kegg_130	Kegg_complex ID	11317	Entrez gene	activation
kegg_131	Kegg_complex ID	11317	Entrez gene	inhibition
kegg_132	Kegg_complex ID	11317	Entrez gene	inhibition
5879	Entrez gene	22885	Entrez gene	activation
5880	Entrez gene	22885	Entrez gene	activation
5881	Entrez gene	22885	Entrez gene	activation
285362	Entrez gene	22901	Entrez gene	activation
cpd:C00002	Kegg	22953	Entrez gene	activation
cpd:C00008	Kegg	22953	Entrez gene	activation
cpd:C00015	Kegg	22953	Entrez gene	activation
cpd:C00075	Kegg	22953	Entrez gene	activation
4851	Entrez gene	23220	Entrez gene	activation
4853	Entrez gene	23220	Entrez gene	activation
4854	Entrez gene	23220	Entrez gene	activation
4855	Entrez gene	23220	Entrez gene	activation
2767	Entrez gene	23236	Entrez gene	activation
2776	Entrez gene	23236	Entrez gene	activation
10672	Entrez gene	23365	Entrez gene	activation
23654	Entrez gene	23365	Entrez gene	activation
27289	Entrez gene	23365	Entrez gene	activation
2768	Entrez gene	23365	Entrez gene	activation
5364	Entrez gene	23365	Entrez gene	activation
5365	Entrez gene	23365	Entrez gene	activation
6091	Entrez gene	23380	Entrez gene	activation
6092	Entrez gene	23380	Entrez gene	activation
cpd:C15181	Kegg	23533	Entrez gene	inhibition
cpd:C15195	Kegg	23533	Entrez gene	inhibition
cpd:C01836	Kegg	23620	Entrez gene	activation
468	Entrez gene	23645	Entrez gene	activation
10505	Entrez gene	23654	Entrez gene	activation
10507	Entrez gene	23654	Entrez gene	activation
10509	Entrez gene	23654	Entrez gene	activation
54910	Entrez gene	23654	Entrez gene	activation
57715	Entrez gene	23654	Entrez gene	activation
64218	Entrez gene	23654	Entrez gene	activation
1969	Entrez gene	25791	Entrez gene	activation
2041	Entrez gene	25791	Entrez gene	activation
2042	Entrez gene	25791	Entrez gene	activation
2043	Entrez gene	25791	Entrez gene	activation
2044	Entrez gene	25791	Entrez gene	activation
2045	Entrez gene	25791	Entrez gene	activation
2046	Entrez gene	25791	Entrez gene	activation
285220	Entrez gene	25791	Entrez gene	activation
10459	Entrez gene	25847	Entrez gene	inhibition
4085	Entrez gene	25847	Entrez gene	inhibition
kegg_106	Kegg_complex ID	25847	Entrez gene	inhibition
kegg_95	Kegg_complex ID	25847	Entrez gene	inhibition
2475	Entrez gene	25989	Entrez gene	inhibition
kegg_102	Kegg_complex ID	26271	Entrez gene	inhibition
2767	Entrez gene	26279	Entrez gene	activation
2776	Entrez gene	26279	Entrez gene	activation
5566	Entrez gene	27094	Entrez gene	activation
5567	Entrez gene	27094	Entrez gene	activation
5568	Entrez gene	27094	Entrez gene	activation
5592	Entrez gene	27094	Entrez gene	activation
5613	Entrez gene	27094	Entrez gene	activation
cpd:C14748	Kegg	27094	Entrez gene	inhibition
23654	Entrez gene	27289	Entrez gene	activation
29984	Entrez gene	27289	Entrez gene	inhibition
5361	Entrez gene	27289	Entrez gene	activation
5362	Entrez gene	27289	Entrez gene	activation
5364	Entrez gene	27289	Entrez gene	activation
5365	Entrez gene	27289	Entrez gene	activation
55558	Entrez gene	27289	Entrez gene	activation
4357	Entrez gene	27304	Entrez gene	activation
7263	Entrez gene	27304	Entrez gene	activation
81605	Entrez gene	27304	Entrez gene	activation
9054	Entrez gene	27304	Entrez gene	activation
5594	Entrez gene	27330	Entrez gene	activation
5595	Entrez gene	27330	Entrez gene	activation
cpd:C00002	Kegg	27334	Entrez gene	activation
cpd:C00008	Kegg	27334	Entrez gene	activation
cpd:C00015	Kegg	27334	Entrez gene	activation
cpd:C00075	Kegg	27334	Entrez gene	activation
5566	Entrez gene	27345	Entrez gene	activation
5567	Entrez gene	27345	Entrez gene	activation
5568	Entrez gene	27345	Entrez gene	activation
5592	Entrez gene	27345	Entrez gene	activation
5613	Entrez gene	27345	Entrez gene	activation
cpd:C14748	Kegg	27345	Entrez gene	inhibition
10459	Entrez gene	29882	Entrez gene	inhibition
4085	Entrez gene	29882	Entrez gene	inhibition
kegg_106	Kegg_complex ID	29882	Entrez gene	inhibition
kegg_95	Kegg_complex ID	29882	Entrez gene	inhibition
10459	Entrez gene	29945	Entrez gene	inhibition
4085	Entrez gene	29945	Entrez gene	inhibition
kegg_106	Kegg_complex ID	29945	Entrez gene	inhibition
kegg_95	Kegg_complex ID	29945	Entrez gene	inhibition
2767	Entrez gene	30814	Entrez gene	activation
2776	Entrez gene	30814	Entrez gene	activation
2767	Entrez gene	50487	Entrez gene	activation
[truncated: 367 more rows]

## Sheet: SN5
This worksheet provides regulatory interactions in signaling network SN5
Kegg_complex id is listed in worksheet KEGG_COMPLEX
Regulator	ID source	Target	ID source	Effect
1969	Entrez gene	25	Entrez gene	activation
2041	Entrez gene	25	Entrez gene	activation
2042	Entrez gene	25	Entrez gene	activation
2043	Entrez gene	25	Entrez gene	activation
2044	Entrez gene	25	Entrez gene	activation
2045	Entrez gene	25	Entrez gene	activation
2046	Entrez gene	25	Entrez gene	activation
2047	Entrez gene	25	Entrez gene	activation
2048	Entrez gene	25	Entrez gene	activation
2049	Entrez gene	25	Entrez gene	activation
2050	Entrez gene	25	Entrez gene	activation
2051	Entrez gene	25	Entrez gene	activation
285220	Entrez gene	25	Entrez gene	activation
51422	Entrez gene	31	Entrez gene	inhibition
53632	Entrez gene	31	Entrez gene	inhibition
5562	Entrez gene	31	Entrez gene	inhibition
5563	Entrez gene	31	Entrez gene	inhibition
5564	Entrez gene	31	Entrez gene	inhibition
5565	Entrez gene	31	Entrez gene	inhibition
5571	Entrez gene	31	Entrez gene	inhibition
51422	Entrez gene	32	Entrez gene	inhibition
53632	Entrez gene	32	Entrez gene	inhibition
5562	Entrez gene	32	Entrez gene	inhibition
5563	Entrez gene	32	Entrez gene	inhibition
5564	Entrez gene	32	Entrez gene	inhibition
5565	Entrez gene	32	Entrez gene	inhibition
5571	Entrez gene	32	Entrez gene	inhibition
10092	Entrez gene	60	Entrez gene	activation
10093	Entrez gene	60	Entrez gene	activation
10094	Entrez gene	60	Entrez gene	activation
10095	Entrez gene	60	Entrez gene	activation
10109	Entrez gene	60	Entrez gene	activation
103910	Entrez gene	60	Entrez gene	activation
10398	Entrez gene	60	Entrez gene	activation
10552	Entrez gene	60	Entrez gene	activation
10627	Entrez gene	60	Entrez gene	activation
29895	Entrez gene	60	Entrez gene	activation
387	Entrez gene	60	Entrez gene	activation
4301	Entrez gene	60	Entrez gene	activation
4633	Entrez gene	60	Entrez gene	activation
4636	Entrez gene	60	Entrez gene	activation
5578	Entrez gene	60	Entrez gene	activation
5579	Entrez gene	60	Entrez gene	activation
5580	Entrez gene	60	Entrez gene	activation
5581	Entrez gene	60	Entrez gene	activation
5582	Entrez gene	60	Entrez gene	activation
5583	Entrez gene	60	Entrez gene	activation
5588	Entrez gene	60	Entrez gene	activation
5829	Entrez gene	60	Entrez gene	activation
58498	Entrez gene	60	Entrez gene	activation
7414	Entrez gene	60	Entrez gene	activation
7454	Entrez gene	60	Entrez gene	activation
79658	Entrez gene	60	Entrez gene	activation
81873	Entrez gene	60	Entrez gene	activation
8826	Entrez gene	60	Entrez gene	activation
8976	Entrez gene	60	Entrez gene	activation
93408	Entrez gene	60	Entrez gene	activation
kegg_184	Kegg_complex id	60	Entrez gene	activation
10092	Entrez gene	71	Entrez gene	activation
10093	Entrez gene	71	Entrez gene	activation
10094	Entrez gene	71	Entrez gene	activation
10095	Entrez gene	71	Entrez gene	activation
10109	Entrez gene	71	Entrez gene	activation
103910	Entrez gene	71	Entrez gene	activation
10398	Entrez gene	71	Entrez gene	activation
10552	Entrez gene	71	Entrez gene	activation
10627	Entrez gene	71	Entrez gene	activation
29895	Entrez gene	71	Entrez gene	activation
387	Entrez gene	71	Entrez gene	activation
4301	Entrez gene	71	Entrez gene	activation
4633	Entrez gene	71	Entrez gene	activation
4636	Entrez gene	71	Entrez gene	activation
5578	Entrez gene	71	Entrez gene	activation
5579	Entrez gene	71	Entrez gene	activation
5580	Entrez gene	71	Entrez gene	activation
5581	Entrez gene	71	Entrez gene	activation
5582	Entrez gene	71	Entrez gene	activation
5583	Entrez gene	71	Entrez gene	activation
5588	Entrez gene	71	Entrez gene	activation
5829	Entrez gene	71	Entrez gene	activation
58498	Entrez gene	71	Entrez gene	activation
7414	Entrez gene	71	Entrez gene	activation
7454	Entrez gene	71	Entrez gene	activation
79658	Entrez gene	71	Entrez gene	activation
81873	Entrez gene	71	Entrez gene	activation
8826	Entrez gene	71	Entrez gene	activation
8976	Entrez gene	71	Entrez gene	activation
93408	Entrez gene	71	Entrez gene	activation
kegg_184	Kegg_complex id	71	Entrez gene	activation
3624	Entrez gene	92	Entrez gene	activation
3625	Entrez gene	92	Entrez gene	activation
3626	Entrez gene	92	Entrez gene	activation
4838	Entrez gene	92	Entrez gene	activation
83729	Entrez gene	92	Entrez gene	activation
3624	Entrez gene	93	Entrez gene	activation
3625	Entrez gene	93	Entrez gene	activation
3626	Entrez gene	93	Entrez gene	activation
4838	Entrez gene	93	Entrez gene	activation
83729	Entrez gene	93	Entrez gene	activation
163688	Entrez gene	107	Entrez gene	activation
2778	Entrez gene	107	Entrez gene	activation
51806	Entrez gene	107	Entrez gene	activation
5566	Entrez gene	107	Entrez gene	activation
5567	Entrez gene	107	Entrez gene	activation
5568	Entrez gene	107	Entrez gene	activation
5578	Entrez gene	107	Entrez gene	activation
5579	Entrez gene	107	Entrez gene	activation
5582	Entrez gene	107	Entrez gene	activation
5613	Entrez gene	107	Entrez gene	activation
801	Entrez gene	107	Entrez gene	activation
805	Entrez gene	107	Entrez gene	activation
808	Entrez gene	107	Entrez gene	activation
810	Entrez gene	107	Entrez gene	activation
2778	Entrez gene	108	Entrez gene	activation
5566	Entrez gene	108	Entrez gene	activation
5567	Entrez gene	108	Entrez gene	activation
5568	Entrez gene	108	Entrez gene	activation
5578	Entrez gene	108	Entrez gene	activation
5579	Entrez gene	108	Entrez gene	activation
5582	Entrez gene	108	Entrez gene	activation
5613	Entrez gene	108	Entrez gene	activation
10672	Entrez gene	109	Entrez gene	inhibition
2767	Entrez gene	109	Entrez gene	inhibition
2768	Entrez gene	109	Entrez gene	inhibition
2769	Entrez gene	109	Entrez gene	inhibition
2774	Entrez gene	109	Entrez gene	activation
2776	Entrez gene	109	Entrez gene	inhibition
2778	Entrez gene	109	Entrez gene	activation
3784	Entrez gene	109	Entrez gene	activation
5566	Entrez gene	109	Entrez gene	activation
5567	Entrez gene	109	Entrez gene	activation
5568	Entrez gene	109	Entrez gene	activation
5578	Entrez gene	109	Entrez gene	activation
5579	Entrez gene	109	Entrez gene	activation
5582	Entrez gene	109	Entrez gene	activation
5592	Entrez gene	109	Entrez gene	activation
5593	Entrez gene	109	Entrez gene	activation
5613	Entrez gene	109	Entrez gene	activation
6558	Entrez gene	109	Entrez gene	activation
815	Entrez gene	109	Entrez gene	inhibition
816	Entrez gene	109	Entrez gene	inhibition
817	Entrez gene	109	Entrez gene	inhibition
818	Entrez gene	109	Entrez gene	inhibition
2774	Entrez gene	111	Entrez gene	activation
2778	Entrez gene	111	Entrez gene	activation
5566	Entrez gene	111	Entrez gene	activation
5567	Entrez gene	111	Entrez gene	activation
5568	Entrez gene	111	Entrez gene	activation
5578	Entrez gene	111	Entrez gene	activation
5579	Entrez gene	111	Entrez gene	activation
5582	Entrez gene	111	Entrez gene	activation
5613	Entrez gene	111	Entrez gene	activation
2778	Entrez gene	112	Entrez gene	activation
5566	Entrez gene	112	Entrez gene	activation
5567	Entrez gene	112	Entrez gene	activation
5568	Entrez gene	112	Entrez gene	activation
5578	Entrez gene	112	Entrez gene	activation
5579	Entrez gene	112	Entrez gene	activation
5582	Entrez gene	112	Entrez gene	activation
5613	Entrez gene	112	Entrez gene	activation
2778	Entrez gene	113	Entrez gene	activation
5566	Entrez gene	113	Entrez gene	activation
5567	Entrez gene	113	Entrez gene	activation
5568	Entrez gene	113	Entrez gene	activation
5578	Entrez gene	113	Entrez gene	activation
5579	Entrez gene	113	Entrez gene	activation
5582	Entrez gene	113	Entrez gene	activation
5613	Entrez gene	113	Entrez gene	activation
163688	Entrez gene	114	Entrez gene	activation
2778	Entrez gene	114	Entrez gene	activation
51806	Entrez gene	114	Entrez gene	activation
5566	Entrez gene	114	Entrez gene	activation
5567	Entrez gene	114	Entrez gene	activation
5568	Entrez gene	114	Entrez gene	activation
5578	Entrez gene	114	Entrez gene	activation
5579	Entrez gene	114	Entrez gene	activation
5582	Entrez gene	114	Entrez gene	activation
5613	Entrez gene	114	Entrez gene	activation
801	Entrez gene	114	Entrez gene	activation
805	Entrez gene	114	Entrez gene	activation
808	Entrez gene	114	Entrez gene	activation
810	Entrez gene	114	Entrez gene	activation
2778	Entrez gene	115	Entrez gene	activation
3784	Entrez gene	115	Entrez gene	activation
5566	Entrez gene	115	Entrez gene	activation
5567	Entrez gene	115	Entrez gene	activation
5568	Entrez gene	115	Entrez gene	activation
5578	Entrez gene	115	Entrez gene	activation
5579	Entrez gene	115	Entrez gene	activation
5582	Entrez gene	115	Entrez gene	activation
5613	Entrez gene	115	Entrez gene	activation
6558	Entrez gene	115	Entrez gene	activation
cpd:C16088	Kegg	117	Entrez gene	activation
cpd:C16089	Kegg	117	Entrez gene	activation
cpd:C00212	Kegg	134	Entrez gene	activation
cpd:C00212	Kegg	135	Entrez gene	activation
cpd:C00212	Kegg	136	Entrez gene	activation
cpd:C00212	Kegg	140	Entrez gene	activation
cpd:C00547	Kegg	146	Entrez gene	activation
cpd:C00788	Kegg	146	Entrez gene	activation
cpd:C00547	Kegg	147	Entrez gene	activation
cpd:C00788	Kegg	147	Entrez gene	activation
cpd:C00547	Kegg	148	Entrez gene	activation
cpd:C00788	Kegg	148	Entrez gene	activation
cpd:C00547	Kegg	150	Entrez gene	activation
cpd:C00788	Kegg	150	Entrez gene	activation
cpd:C00547	Kegg	151	Entrez gene	activation
cpd:C00788	Kegg	151	Entrez gene	activation
cpd:C00547	Kegg	152	Entrez gene	activation
cpd:C00788	Kegg	152	Entrez gene	activation
100132941	Entrez gene	153	Entrez gene	activation
100291917	Entrez gene	153	Entrez gene	activation
cpd:C00547	Kegg	153	Entrez gene	activation
cpd:C00788	Kegg	153	Entrez gene	activation
cpd:C00547	Kegg	154	Entrez gene	activation
cpd:C00788	Kegg	154	Entrez gene	activation
cpd:C00547	Kegg	155	Entrez gene	activation
cpd:C00788	Kegg	155	Entrez gene	activation
2912	Entrez gene	156	Entrez gene	activation
2913	Entrez gene	156	Entrez gene	activation
2912	Entrez gene	157	Entrez gene	activation
2913	Entrez gene	157	Entrez gene	activation
cpd:C02135	Kegg	185	Entrez gene	activation
cpd:C15848	Kegg	185	Entrez gene	activation
cpd:C02135	Kegg	186	Entrez gene	activation
cpd:C15848	Kegg	186	Entrez gene	activation
cpd:C15855	Kegg	187	Entrez gene	activation
cpd:C15856	Kegg	187	Entrez gene	activation
23533	Entrez gene	207	Entrez gene	activation
28227	Entrez gene	207	Entrez gene	inhibition
3611	Entrez gene	207	Entrez gene	activation
5163	Entrez gene	207	Entrez gene	activation
5170	Entrez gene	207	Entrez gene	activation
5290	Entrez gene	207	Entrez gene	activation
5291	Entrez gene	207	Entrez gene	activation
5293	Entrez gene	207	Entrez gene	activation
5294	Entrez gene	207	Entrez gene	activation
5295	Entrez gene	207	Entrez gene	activation
5296	Entrez gene	207	Entrez gene	activation
55012	Entrez gene	207	Entrez gene	inhibition
5516	Entrez gene	207	Entrez gene	inhibition
5518	Entrez gene	207	Entrez gene	inhibition
5519	Entrez gene	207	Entrez gene	inhibition
5520	Entrez gene	207	Entrez gene	inhibition
5521	Entrez gene	207	Entrez gene	inhibition
5522	Entrez gene	207	Entrez gene	inhibition
5523	Entrez gene	207	Entrez gene	inhibition
5525	Entrez gene	207	Entrez gene	inhibition
5526	Entrez gene	207	Entrez gene	inhibition
5527	Entrez gene	207	Entrez gene	inhibition
5529	Entrez gene	207	Entrez gene	inhibition
55844	Entrez gene	207	Entrez gene	inhibition
5728	Entrez gene	207	Entrez gene	inhibition
8503	Entrez gene	207	Entrez gene	activation
cpd:C05981	Kegg	207	Entrez gene	activation
23533	Entrez gene	208	Entrez gene	activation
28227	Entrez gene	208	Entrez gene	inhibition
3611	Entrez gene	208	Entrez gene	activation
5163	Entrez gene	208	Entrez gene	activation
5170	Entrez gene	208	Entrez gene	activation
5290	Entrez gene	208	Entrez gene	activation
5291	Entrez gene	208	Entrez gene	activation
5293	Entrez gene	208	Entrez gene	activation
5294	Entrez gene	208	Entrez gene	activation
5295	Entrez gene	208	Entrez gene	activation
5296	Entrez gene	208	Entrez gene	activation
55012	Entrez gene	208	Entrez gene	inhibition
5515	Entrez gene	208	Entrez gene	inhibition
5516	Entrez gene	208	Entrez gene	inhibition
5518	Entrez gene	208	Entrez gene	inhibition
5519	Entrez gene	208	Entrez gene	inhibition
5520	Entrez gene	208	Entrez gene	inhibition
5521	Entrez gene	208	Entrez gene	inhibition
5522	Entrez gene	208	Entrez gene	inhibition
5523	Entrez gene	208	Entrez gene	inhibition
5525	Entrez gene	208	Entrez gene	inhibition
5526	Entrez gene	208	Entrez gene	inhibition
5527	Entrez gene	208	Entrez gene	inhibition
5528	Entrez gene	208	Entrez gene	inhibition
5529	Entrez gene	208	Entrez gene	inhibition
55844	Entrez gene	208	Entrez gene	inhibition
5728	Entrez gene	208	Entrez gene	inhibition
8503	Entrez gene	208	Entrez gene	activation
cpd:C05981	Kegg	208	Entrez gene	activation
8646	Entrez gene	268	Entrez gene	inhibition
9241	Entrez gene	268	Entrez gene	inhibition
151449	Entrez gene	269	Entrez gene	activation
268	Entrez gene	269	Entrez gene	activation
353500	Entrez gene	269	Entrez gene	activation
392255	Entrez gene	269	Entrez gene	activation
650	Entrez gene	269	Entrez gene	activation
652	Entrez gene	269	Entrez gene	activation
653	Entrez gene	269	Entrez gene	activation
654	Entrez gene	269	Entrez gene	activation
655	Entrez gene	269	Entrez gene	activation
656	Entrez gene	269	Entrez gene	activation
8200	Entrez gene	269	Entrez gene	activation
356	Entrez gene	355	Entrez gene	activation
5566	Entrez gene	359	Entrez gene	activation
5567	Entrez gene	359	Entrez gene	activation
5568	Entrez gene	359	Entrez gene	activation
5613	Entrez gene	359	Entrez gene	activation
cpd:C00280	Kegg	367	Entrez gene	activation
cpd:C00410	Kegg	367	Entrez gene	activation
cpd:C00535	Kegg	367	Entrez gene	activation
cpd:C00735	Kegg	367	Entrez gene	activation
cpd:C00762	Kegg	367	Entrez gene	activation
cpd:C00951	Kegg	367	Entrez gene	activation
cpd:C01227	Kegg	367	Entrez gene	activation
cpd:C03917	Kegg	367	Entrez gene	activation
cpd:C07653	Kegg	367	Entrez gene	activation
22800	Entrez gene	369	Entrez gene	activation
22808	Entrez gene	369	Entrez gene	activation
3265	Entrez gene	369	Entrez gene	activation
3845	Entrez gene	369	Entrez gene	activation
4893	Entrez gene	369	Entrez gene	activation
5578	Entrez gene	369	Entrez gene	activation
5579	Entrez gene	369	Entrez gene	activation
5580	Entrez gene	369	Entrez gene	activation
5581	Entrez gene	369	Entrez gene	activation
5582	Entrez gene	369	Entrez gene	activation
5583	Entrez gene	369	Entrez gene	activation
5588	Entrez gene	369	Entrez gene	activation
5906	Entrez gene	369	Entrez gene	activation
5908	Entrez gene	369	Entrez gene	activation
6237	Entrez gene	369	Entrez gene	activation
50807	Entrez gene	382	Entrez gene	activation
55616	Entrez gene	382	Entrez gene	activation
8853	Entrez gene	382	Entrez gene	activation
10451	Entrez gene	387	Entrez gene	activation
23365	Entrez gene	387	Entrez gene	activation
25791	Entrez gene	387	Entrez gene	activation
2909	Entrez gene	387	Entrez gene	inhibition
396	Entrez gene	387	Entrez gene	activation
397	Entrez gene	387	Entrez gene	activation
398	Entrez gene	387	Entrez gene	activation
4804	Entrez gene	387	Entrez gene	inhibition
5578	Entrez gene	387	Entrez gene	activation
5579	Entrez gene	387	Entrez gene	activation
5580	Entrez gene	387	Entrez gene	activation
5581	Entrez gene	387	Entrez gene	activation
5582	Entrez gene	387	Entrez gene	activation
5583	Entrez gene	387	Entrez gene	activation
5588	Entrez gene	387	Entrez gene	activation
5900	Entrez gene	387	Entrez gene	activation
5906	Entrez gene	387	Entrez gene	inhibition
5908	Entrez gene	387	Entrez gene	inhibition
5923	Entrez gene	387	Entrez gene	activation
6714	Entrez gene	387	Entrez gene	inhibition
7048	Entrez gene	387	Entrez gene	activation
7409	Entrez gene	387	Entrez gene	activation
7410	Entrez gene	387	Entrez gene	activation
9138	Entrez gene	387	Entrez gene	activation
9181	Entrez gene	387	Entrez gene	activation
9826	Entrez gene	387	Entrez gene	activation
kegg_141	Kegg_complex id	387	Entrez gene	inhibition
26084	Entrez gene	391	Entrez gene	activation
7070	Entrez gene	394	Entrez gene	inhibition
5566	Entrez gene	396	Entrez gene	activation
5567	Entrez gene	396	Entrez gene	activation
5568	Entrez gene	396	Entrez gene	activation
5613	Entrez gene	396	Entrez gene	activation
5566	Entrez gene	397	Entrez gene	activation
5567	Entrez gene	397	Entrez gene	activation
5568	Entrez gene	397	Entrez gene	activation
5613	Entrez gene	397	Entrez gene	activation
5566	Entrez gene	398	Entrez gene	activation
5567	Entrez gene	398	Entrez gene	activation
5568	Entrez gene	398	Entrez gene	activation
5613	Entrez gene	398	Entrez gene	activation
cpd:C07535	Kegg	405	Entrez gene	activation
285362	Entrez gene	410	Entrez gene	activation
285362	Entrez gene	411	Entrez gene	activation
1965	Entrez gene	468	Entrez gene	activation
27330	Entrez gene	468	Entrez gene	activation
2932	Entrez gene	468	Entrez gene	inhibition
5499	Entrez gene	468	Entrez gene	inhibition
5500	Entrez gene	468	Entrez gene	inhibition
5501	Entrez gene	468	Entrez gene	inhibition
5566	Entrez gene	468	Entrez gene	activation
5567	Entrez gene	468	Entrez gene	activation
5568	Entrez gene	468	Entrez gene	activation
5613	Entrez gene	468	Entrez gene	activation
6195	Entrez gene	468	Entrez gene	activation
6196	Entrez gene	468	Entrez gene	activation
6197	Entrez gene	468	Entrez gene	activation
814	Entrez gene	468	Entrez gene	activation
815	Entrez gene	468	Entrez gene	activation
816	Entrez gene	468	Entrez gene	activation
817	Entrez gene	468	Entrez gene	activation
818	Entrez gene	468	Entrez gene	activation
8986	Entrez gene	468	Entrez gene	activation
9252	Entrez gene	468	Entrez gene	activation
9261	Entrez gene	468	Entrez gene	activation
cpd:C00076	Kegg	468	Entrez gene	activation
9365	Entrez gene	476	Entrez gene	activation
9365	Entrez gene	477	Entrez gene	activation
9365	Entrez gene	478	Entrez gene	activation
9365	Entrez gene	480	Entrez gene	activation
9365	Entrez gene	481	Entrez gene	activation
9365	Entrez gene	482	Entrez gene	activation
9365	Entrez gene	483	Entrez gene	activation
9365	Entrez gene	486	Entrez gene	activation
PA448871	PharmGKB	487	Entrez gene	inhibition
5350	Entrez gene	488	Entrez gene	inhibition
PA448871	PharmGKB	488	Entrez gene	inhibition
PA448871	PharmGKB	489	Entrez gene	inhibition
10672	Entrez gene	552	Entrez gene	activation
2768	Entrez gene	552	Entrez gene	activation
cpd:C13662	Kegg	552	Entrez gene	activation
10672	Entrez gene	553	Entrez gene	activation
2768	Entrez gene	553	Entrez gene	activation
cpd:C13662	Kegg	553	Entrez gene	activation
551	Entrez gene	554	Entrez gene	activation
cpd:C13662	Kegg	554	Entrez gene	activation
10000	Entrez gene	572	Entrez gene	inhibition
11261	Entrez gene	572	Entrez gene	activation
208	Entrez gene	572	Entrez gene	inhibition
5530	Entrez gene	572	Entrez gene	activation
5532	Entrez gene	572	Entrez gene	activation
5533	Entrez gene	572	Entrez gene	activation
5534	Entrez gene	572	Entrez gene	activation
5535	Entrez gene	572	Entrez gene	activation
5566	Entrez gene	572	Entrez gene	inhibition
5567	Entrez gene	572	Entrez gene	inhibition
5568	Entrez gene	572	Entrez gene	inhibition
5573	Entrez gene	572	Entrez gene	inhibition
5575	Entrez gene	572	Entrez gene	inhibition
5576	Entrez gene	572	Entrez gene	inhibition
5577	Entrez gene	572	Entrez gene	inhibition
5604	Entrez gene	572	Entrez gene	inhibition
5613	Entrez gene	572	Entrez gene	inhibition
63928	Entrez gene	572	Entrez gene	activation
596	Entrez gene	578	Entrez gene	inhibition
596	Entrez gene	581	Entrez gene	inhibition
7157	Entrez gene	581	Entrez gene	activation
2932	Entrez gene	595	Entrez gene	inhibition
10000	Entrez gene	596	Entrez gene	activation
1649	Entrez gene	596	Entrez gene	inhibition
207	Entrez gene	596	Entrez gene	activation
208	Entrez gene	596	Entrez gene	activation
6647	Entrez gene	596	Entrez gene	inhibition
PA451879	PharmGKB	596	Entrez gene	activation
10000	Entrez gene	598	Entrez gene	activation
207	Entrez gene	598	Entrez gene	activation
208	Entrez gene	598	Entrez gene	activation
cpd:C00306	Kegg	623	Entrez gene	activation
3816	Entrez gene	624	Entrez gene	activation
3817	Entrez gene	624	Entrez gene	activation
cpd:C00306	Kegg	624	Entrez gene	activation
2677	Entrez gene	632	Entrez gene	activation
3002	Entrez gene	637	Entrez gene	activation
841	Entrez gene	637	Entrez gene	activation
8646	Entrez gene	650	Entrez gene	inhibition
9241	Entrez gene	650	Entrez gene	inhibition
8646	Entrez gene	652	Entrez gene	inhibition
9241	Entrez gene	652	Entrez gene	inhibition
8646	Entrez gene	653	Entrez gene	inhibition
9241	Entrez gene	653	Entrez gene	inhibition
8646	Entrez gene	654	Entrez gene	inhibition
9241	Entrez gene	654	Entrez gene	inhibition
8646	Entrez gene	655	Entrez gene	inhibition
9241	Entrez gene	655	Entrez gene	inhibition
8646	Entrez gene	656	Entrez gene	inhibition
9241	Entrez gene	656	Entrez gene	inhibition
151449	Entrez gene	659	Entrez gene	activation
268	Entrez gene	659	Entrez gene	activation
353500	Entrez gene	659	Entrez gene	activation
392255	Entrez gene	659	Entrez gene	activation
650	Entrez gene	659	Entrez gene	activation
652	Entrez gene	659	Entrez gene	activation
653	Entrez gene	659	Entrez gene	activation
654	Entrez gene	659	Entrez gene	activation
655	Entrez gene	659	Entrez gene	activation
656	Entrez gene	659	Entrez gene	activation
8200	Entrez gene	659	Entrez gene	activation
22800	Entrez gene	673	Entrez gene	activation
22808	Entrez gene	673	Entrez gene	activation
3265	Entrez gene	673	Entrez gene	activation
3845	Entrez gene	673	Entrez gene	activation
4893	Entrez gene	673	Entrez gene	activation
5578	Entrez gene	673	Entrez gene	activation
5579	Entrez gene	673	Entrez gene	activation
5580	Entrez gene	673	Entrez gene	activation
5581	Entrez gene	673	Entrez gene	activation
5582	Entrez gene	673	Entrez gene	activation
5583	Entrez gene	673	Entrez gene	activation
5588	Entrez gene	673	Entrez gene	activation
5906	Entrez gene	673	Entrez gene	activation
5908	Entrez gene	673	Entrez gene	activation
6009	Entrez gene	673	Entrez gene	inhibition
6237	Entrez gene	673	Entrez gene	activation
cpd:C15995	Kegg	680	Entrez gene	activation
cpd:C16115	Kegg	680	Entrez gene	activation
5592	Entrez gene	683	Entrez gene	activation
5593	Entrez gene	683	Entrez gene	activation
4067	Entrez gene	695	Entrez gene	activation
5777	Entrez gene	695	Entrez gene	inhibition
27330	Entrez gene	699	Entrez gene	activation
6195	Entrez gene	699	Entrez gene	activation
6196	Entrez gene	699	Entrez gene	activation
6197	Entrez gene	699	Entrez gene	activation
cpd:C05113	Kegg	706	Entrez gene	activation
811	Entrez gene	712	Entrez gene	inhibition
811	Entrez gene	713	Entrez gene	inhibition
811	Entrez gene	714	Entrez gene	inhibition
710	Entrez gene	715	Entrez gene	inhibition
1604	Entrez gene	718	Entrez gene	inhibition
3426	Entrez gene	718	Entrez gene	inhibition
4179	Entrez gene	718	Entrez gene	inhibition
5340	Entrez gene	718	Entrez gene	inhibition
kegg_190	Kegg_complex id	718	Entrez gene	activation
kegg_277	Kegg_complex id	718	Entrez gene	activation
kegg_359	Kegg_complex id	718	Entrez gene	activation
718	Entrez gene	719	Entrez gene	activation
cpd:C16510	Kegg	719	Entrez gene	activation
10747	Entrez gene	720	Entrez gene	activation
5648	Entrez gene	720	Entrez gene	activation
722	Entrez gene	720	Entrez gene	inhibition
725	Entrez gene	720	Entrez gene	inhibition
kegg_461	Kegg_complex ID	720	Entrez gene	activation
10747	Entrez gene	721	Entrez gene	activation
5648	Entrez gene	721	Entrez gene	activation
722	Entrez gene	721	Entrez gene	inhibition
725	Entrez gene	721	Entrez gene	inhibition
kegg_461	Kegg_complex ID	721	Entrez gene	activation
718	Entrez gene	727	Entrez gene	activation
727	Entrez gene	728	Entrez gene	activation
cpd:C02002	Kegg	728	Entrez gene	activation
727	Entrez gene	729	Entrez gene	activation
729	Entrez gene	730	Entrez gene	activation
730	Entrez gene	731	Entrez gene	activation
966	Entrez gene	731	Entrez gene	inhibition
730	Entrez gene	732	Entrez gene	activation
966	Entrez gene	732	Entrez gene	inhibition
730	Entrez gene	733	Entrez gene	activation
966	Entrez gene	733	Entrez gene	inhibition
731	Entrez gene	735	Entrez gene	activation
732	Entrez gene	735	Entrez gene	activation
733	Entrez gene	735	Entrez gene	activation
966	Entrez gene	735	Entrez gene	inhibition
PA448871	PharmGKB	768	Entrez gene	inhibition
PA448871	PharmGKB	771	Entrez gene	inhibition
10681	Entrez gene	773	Entrez gene	inhibition
2770	Entrez gene	773	Entrez gene	inhibition
2771	Entrez gene	773	Entrez gene	inhibition
2773	Entrez gene	773	Entrez gene	inhibition
2775	Entrez gene	773	Entrez gene	inhibition
2782	Entrez gene	773	Entrez gene	inhibition
2783	Entrez gene	773	Entrez gene	inhibition
2784	Entrez gene	773	Entrez gene	inhibition
2785	Entrez gene	773	Entrez gene	inhibition
2786	Entrez gene	773	Entrez gene	inhibition
2787	Entrez gene	773	Entrez gene	inhibition
2788	Entrez gene	773	Entrez gene	inhibition
2790	Entrez gene	773	Entrez gene	inhibition
2791	Entrez gene	773	Entrez gene	inhibition
2792	Entrez gene	773	Entrez gene	inhibition
2793	Entrez gene	773	Entrez gene	inhibition
3760	Entrez gene	773	Entrez gene	inhibition
51764	Entrez gene	773	Entrez gene	inhibition
54331	Entrez gene	773	Entrez gene	inhibition
55970	Entrez gene	773	Entrez gene	inhibition
59345	Entrez gene	773	Entrez gene	inhibition
94235	Entrez gene	773	Entrez gene	inhibition
PA448871	PharmGKB	773	Entrez gene	inhibition
10681	Entrez gene	774	Entrez gene	inhibition
2770	Entrez gene	774	Entrez gene	inhibition
2771	Entrez gene	774	Entrez gene	inhibition
2773	Entrez gene	774	Entrez gene	inhibition
2775	Entrez gene	774	Entrez gene	inhibition
2782	Entrez gene	774	Entrez gene	inhibition
2783	Entrez gene	774	Entrez gene	inhibition
2784	Entrez gene	774	Entrez gene	inhibition
2785	Entrez gene	774	Entrez gene	inhibition
2786	Entrez gene	774	Entrez gene	inhibition
2787	Entrez gene	774	Entrez gene	inhibition
2788	Entrez gene	774	Entrez gene	inhibition
2790	Entrez gene	774	Entrez gene	inhibition
2791	Entrez gene	774	Entrez gene	inhibition
2792	Entrez gene	774	Entrez gene	inhibition
2793	Entrez gene	774	Entrez gene	inhibition
51764	Entrez gene	774	Entrez gene	inhibition
54331	Entrez gene	774	Entrez gene	inhibition
55970	Entrez gene	774	Entrez gene	inhibition
59345	Entrez gene	774	Entrez gene	inhibition
94235	Entrez gene	774	Entrez gene	inhibition
PA448871	PharmGKB	774	Entrez gene	inhibition
10681	Entrez gene	775	Entrez gene	inhibition
2770	Entrez gene	775	Entrez gene	inhibition
2771	Entrez gene	775	Entrez gene	inhibition
2773	Entrez gene	775	Entrez gene	inhibition
2775	Entrez gene	775	Entrez gene	inhibition
2782	Entrez gene	775	Entrez gene	inhibition
2783	Entrez gene	775	Entrez gene	inhibition
2784	Entrez gene	775	Entrez gene	inhibition
2785	Entrez gene	775	Entrez gene	inhibition
2786	Entrez gene	775	Entrez gene	inhibition
2787	Entrez gene	775	Entrez gene	inhibition
2788	Entrez gene	775	Entrez gene	inhibition
2790	Entrez gene	775	Entrez gene	inhibition
2791	Entrez gene	775	Entrez gene	inhibition
2792	Entrez gene	775	Entrez gene	inhibition
2793	Entrez gene	775	Entrez gene	inhibition
3356	Entrez gene	775	Entrez gene	activation
3357	Entrez gene	775	Entrez gene	activation
3358	Entrez gene	775	Entrez gene	activation
51764	Entrez gene	775	Entrez gene	inhibition
54331	Entrez gene	775	Entrez gene	inhibition
5499	Entrez gene	775	Entrez gene	inhibition
5500	Entrez gene	775	Entrez gene	inhibition
5501	Entrez gene	775	Entrez gene	inhibition
5530	Entrez gene	775	Entrez gene	inhibition
5532	Entrez gene	775	Entrez gene	inhibition
5533	Entrez gene	775	Entrez gene	inhibition
5566	Entrez gene	775	Entrez gene	activation
5567	Entrez gene	775	Entrez gene	activation
5568	Entrez gene	775	Entrez gene	activation
55970	Entrez gene	775	Entrez gene	inhibition
5613	Entrez gene	775	Entrez gene	activation
59345	Entrez gene	775	Entrez gene	inhibition
94235	Entrez gene	775	Entrez gene	inhibition
PA448871	PharmGKB	775	Entrez gene	inhibition
10681	Entrez gene	776	Entrez gene	inhibition
2770	Entrez gene	776	Entrez gene	inhibition
2771	Entrez gene	776	Entrez gene	inhibition
2773	Entrez gene	776	Entrez gene	inhibition
2775	Entrez gene	776	Entrez gene	inhibition
2782	Entrez gene	776	Entrez gene	inhibition
2783	Entrez gene	776	Entrez gene	inhibition
2784	Entrez gene	776	Entrez gene	inhibition
2785	Entrez gene	776	Entrez gene	inhibition
2786	Entrez gene	776	Entrez gene	inhibition
2787	Entrez gene	776	Entrez gene	inhibition
2788	Entrez gene	776	Entrez gene	inhibition
2790	Entrez gene	776	Entrez gene	inhibition
2791	Entrez gene	776	Entrez gene	inhibition
2792	Entrez gene	776	Entrez gene	inhibition
2793	Entrez gene	776	Entrez gene	inhibition
3356	Entrez gene	776	Entrez gene	activation
3357	Entrez gene	776	Entrez gene	activation
3358	Entrez gene	776	Entrez gene	activation
51764	Entrez gene	776	Entrez gene	inhibition
54331	Entrez gene	776	Entrez gene	inhibition
5499	Entrez gene	776	Entrez gene	inhibition
5500	Entrez gene	776	Entrez gene	inhibition
5501	Entrez gene	776	Entrez gene	inhibition
5530	Entrez gene	776	Entrez gene	inhibition
5532	Entrez gene	776	Entrez gene	inhibition
5533	Entrez gene	776	Entrez gene	inhibition
5566	Entrez gene	776	Entrez gene	activation
5567	Entrez gene	776	Entrez gene	activation
5568	Entrez gene	776	Entrez gene	activation
55970	Entrez gene	776	Entrez gene	inhibition
5613	Entrez gene	776	Entrez gene	activation
59345	Entrez gene	776	Entrez gene	inhibition
94235	Entrez gene	776	Entrez gene	inhibition
PA448871	PharmGKB	776	Entrez gene	inhibition
PA448871	PharmGKB	777	Entrez gene	inhibition
10681	Entrez gene	778	Entrez gene	inhibition
2770	Entrez gene	778	Entrez gene	inhibition
2771	Entrez gene	778	Entrez gene	inhibition
2773	Entrez gene	778	Entrez gene	inhibition
2775	Entrez gene	778	Entrez gene	inhibition
2782	Entrez gene	778	Entrez gene	inhibition
2783	Entrez gene	778	Entrez gene	inhibition
2784	Entrez gene	778	Entrez gene	inhibition
2785	Entrez gene	778	Entrez gene	inhibition
2786	Entrez gene	778	Entrez gene	inhibition
2787	Entrez gene	778	Entrez gene	inhibition
2788	Entrez gene	778	Entrez gene	inhibition
2790	Entrez gene	778	Entrez gene	inhibition
2791	Entrez gene	778	Entrez gene	inhibition
2792	Entrez gene	778	Entrez gene	inhibition
2793	Entrez gene	778	Entrez gene	inhibition
3356	Entrez gene	778	Entrez gene	activation
3357	Entrez gene	778	Entrez gene	activation
3358	Entrez gene	778	Entrez gene	activation
51764	Entrez gene	778	Entrez gene	inhibition
54331	Entrez gene	778	Entrez gene	inhibition
5566	Entrez gene	778	Entrez gene	activation
5567	Entrez gene	778	Entrez gene	activation
5568	Entrez gene	778	Entrez gene	activation
55970	Entrez gene	778	Entrez gene	inhibition
5613	Entrez gene	778	Entrez gene	activation
59345	Entrez gene	778	Entrez gene	inhibition
94235	Entrez gene	778	Entrez gene	inhibition
PA448871	PharmGKB	778	Entrez gene	inhibition
10681	Entrez gene	779	Entrez gene	inhibition
2770	Entrez gene	779	Entrez gene	inhibition
2771	Entrez gene	779	Entrez gene	inhibition
2773	Entrez gene	779	Entrez gene	inhibition
2775	Entrez gene	779	Entrez gene	inhibition
2782	Entrez gene	779	Entrez gene	inhibition
2783	Entrez gene	779	Entrez gene	inhibition
2784	Entrez gene	779	Entrez gene	inhibition
2785	Entrez gene	779	Entrez gene	inhibition
2786	Entrez gene	779	Entrez gene	inhibition
2787	Entrez gene	779	Entrez gene	inhibition
2788	Entrez gene	779	Entrez gene	inhibition
2790	Entrez gene	779	Entrez gene	inhibition
2791	Entrez gene	779	Entrez gene	inhibition
2792	Entrez gene	779	Entrez gene	inhibition
2793	Entrez gene	779	Entrez gene	inhibition
3356	Entrez gene	779	Entrez gene	activation
3357	Entrez gene	779	Entrez gene	activation
3358	Entrez gene	779	Entrez gene	activation
51764	Entrez gene	779	Entrez gene	inhibition
54331	Entrez gene	779	Entrez gene	inhibition
5566	Entrez gene	779	Entrez gene	activation
5567	Entrez gene	779	Entrez gene	activation
5568	Entrez gene	779	Entrez gene	activation
55970	Entrez gene	779	Entrez gene	inhibition
5613	Entrez gene	779	Entrez gene	activation
59345	Entrez gene	779	Entrez gene	inhibition
94235	Entrez gene	779	Entrez gene	inhibition
PA448871	PharmGKB	779	Entrez gene	inhibition
5566	Entrez gene	781	Entrez gene	activation
5567	Entrez gene	781	Entrez gene	activation
5568	Entrez gene	781	Entrez gene	activation
5613	Entrez gene	781	Entrez gene	activation
PA448871	PharmGKB	781	Entrez gene	inhibition
5566	Entrez gene	782	Entrez gene	activation
5567	Entrez gene	782	Entrez gene	activation
5568	Entrez gene	782	Entrez gene	activation
5613	Entrez gene	782	Entrez gene	activation
PA448871	PharmGKB	782	Entrez gene	inhibition
5566	Entrez gene	783	Entrez gene	activation
5567	Entrez gene	783	Entrez gene	activation
5568	Entrez gene	783	Entrez gene	activation
5613	Entrez gene	783	Entrez gene	activation
PA448871	PharmGKB	783	Entrez gene	inhibition
5566	Entrez gene	784	Entrez gene	activation
5567	Entrez gene	784	Entrez gene	activation
5568	Entrez gene	784	Entrez gene	activation
5613	Entrez gene	784	Entrez gene	activation
PA448871	PharmGKB	784	Entrez gene	inhibition
5566	Entrez gene	785	Entrez gene	activation
5567	Entrez gene	785	Entrez gene	activation
5568	Entrez gene	785	Entrez gene	activation
5613	Entrez gene	785	Entrez gene	activation
PA448871	PharmGKB	785	Entrez gene	inhibition
5566	Entrez gene	786	Entrez gene	activation
5567	Entrez gene	786	Entrez gene	activation
5568	Entrez gene	786	Entrez gene	activation
5613	Entrez gene	786	Entrez gene	activation
cpd:C06865	Kegg	799	Entrez gene	activation
cpd:C16125	Kegg	799	Entrez gene	activation
cpd:C16126	Kegg	799	Entrez gene	activation
cpd:C16127	Kegg	799	Entrez gene	activation
cpd:C16130	Kegg	799	Entrez gene	activation
5594	Entrez gene	800	Entrez gene	activation
5595	Entrez gene	800	Entrez gene	activation
3706	Entrez gene	801	Entrez gene	activation
3707	Entrez gene	801	Entrez gene	activation
5335	Entrez gene	801	Entrez gene	activation
5336	Entrez gene	801	Entrez gene	activation
5499	Entrez gene	801	Entrez gene	inhibition
5500	Entrez gene	801	Entrez gene	inhibition
5501	Entrez gene	801	Entrez gene	inhibition
5506	Entrez gene	801	Entrez gene	inhibition
5507	Entrez gene	801	Entrez gene	inhibition
5509	Entrez gene	801	Entrez gene	inhibition
79660	Entrez gene	801	Entrez gene	inhibition
80271	Entrez gene	801	Entrez gene	activation
cpd:C00076	Kegg	801	Entrez gene	activation
3706	Entrez gene	805	Entrez gene	activation
3707	Entrez gene	805	Entrez gene	activation
5335	Entrez gene	805	Entrez gene	activation
5336	Entrez gene	805	Entrez gene	activation
5499	Entrez gene	805	Entrez gene	inhibition
5500	Entrez gene	805	Entrez gene	inhibition
5501	Entrez gene	805	Entrez gene	inhibition
5506	Entrez gene	805	Entrez gene	inhibition
5507	Entrez gene	805	Entrez gene	inhibition
5509	Entrez gene	805	Entrez gene	inhibition
79660	Entrez gene	805	Entrez gene	inhibition
80271	Entrez gene	805	Entrez gene	activation
cpd:C00076	Kegg	805	Entrez gene	activation
3706	Entrez gene	808	Entrez gene	activation
3707	Entrez gene	808	Entrez gene	activation
5335	Entrez gene	808	Entrez gene	activation
5336	Entrez gene	808	Entrez gene	activation
5499	Entrez gene	808	Entrez gene	inhibition
5500	Entrez gene	808	Entrez gene	inhibition
5501	Entrez gene	808	Entrez gene	inhibition
5506	Entrez gene	808	Entrez gene	inhibition
5507	Entrez gene	808	Entrez gene	inhibition
5509	Entrez gene	808	Entrez gene	inhibition
79660	Entrez gene	808	Entrez gene	inhibition
80271	Entrez gene	808	Entrez gene	activation
cpd:C00076	Kegg	808	Entrez gene	activation
3706	Entrez gene	810	Entrez gene	activation
3707	Entrez gene	810	Entrez gene	activation
5335	Entrez gene	810	Entrez gene	activation
5336	Entrez gene	810	Entrez gene	activation
5499	Entrez gene	810	Entrez gene	inhibition
5500	Entrez gene	810	Entrez gene	inhibition
5501	Entrez gene	810	Entrez gene	inhibition
5506	Entrez gene	810	Entrez gene	inhibition
5507	Entrez gene	810	Entrez gene	inhibition
5509	Entrez gene	810	Entrez gene	inhibition
79660	Entrez gene	810	Entrez gene	inhibition
80271	Entrez gene	810	Entrez gene	activation
cpd:C00076	Kegg	810	Entrez gene	activation
10645	Entrez gene	814	Entrez gene	activation
163688	Entrez gene	814	Entrez gene	activation
51806	Entrez gene	814	Entrez gene	activation
5336	Entrez gene	814	Entrez gene	activation
801	Entrez gene	814	Entrez gene	activation
805	Entrez gene	814	Entrez gene	activation
808	Entrez gene	814	Entrez gene	activation
810	Entrez gene	814	Entrez gene	activation
84254	Entrez gene	814	Entrez gene	activation
cpd:C00076	Kegg	814	Entrez gene	activation
cpd:C01330	Kegg	814	Entrez gene	activation
163688	Entrez gene	815	Entrez gene	activation
4659	Entrez gene	815	Entrez gene	inhibition
51806	Entrez gene	815	Entrez gene	activation
5499	Entrez gene	815	Entrez gene	inhibition
5500	Entrez gene	815	Entrez gene	inhibition
5501	Entrez gene	815	Entrez gene	inhibition
801	Entrez gene	815	Entrez gene	activation
805	Entrez gene	815	Entrez gene	activation
808	Entrez gene	815	Entrez gene	activation
810	Entrez gene	815	Entrez gene	activation
cpd:C00076	Kegg	815	Entrez gene	activation
cpd:C01330	Kegg	815	Entrez gene	activation
dr:D07445	Kegg	815	Entrez gene	activation
163688	Entrez gene	816	Entrez gene	activation
4659	Entrez gene	816	Entrez gene	inhibition
51806	Entrez gene	816	Entrez gene	activation
5499	Entrez gene	816	Entrez gene	inhibition
5500	Entrez gene	816	Entrez gene	inhibition
5501	Entrez gene	816	Entrez gene	inhibition
801	Entrez gene	816	Entrez gene	activation
805	Entrez gene	816	Entrez gene	activation
808	Entrez gene	816	Entrez gene	activation
810	Entrez gene	816	Entrez gene	activation
cpd:C00076	Kegg	816	Entrez gene	activation
cpd:C01330	Kegg	816	Entrez gene	activation
dr:D07445	Kegg	816	Entrez gene	activation
163688	Entrez gene	817	Entrez gene	activation
4659	Entrez gene	817	Entrez gene	inhibition
51806	Entrez gene	817	Entrez gene	activation
5499	Entrez gene	817	Entrez gene	inhibition
5500	Entrez gene	817	Entrez gene	inhibition
5501	Entrez gene	817	Entrez gene	inhibition
801	Entrez gene	817	Entrez gene	activation
805	Entrez gene	817	Entrez gene	activation
808	Entrez gene	817	Entrez gene	activation
810	Entrez gene	817	Entrez gene	activation
cpd:C00076	Kegg	817	Entrez gene	activation
cpd:C01330	Kegg	817	Entrez gene	activation
dr:D07445	Kegg	817	Entrez gene	activation
163688	Entrez gene	818	Entrez gene	activation
4659	Entrez gene	818	Entrez gene	inhibition
51806	Entrez gene	818	Entrez gene	activation
5499	Entrez gene	818	Entrez gene	inhibition
5500	Entrez gene	818	Entrez gene	inhibition
5501	Entrez gene	818	Entrez gene	inhibition
801	Entrez gene	818	Entrez gene	activation
805	Entrez gene	818	Entrez gene	activation
808	Entrez gene	818	Entrez gene	activation
810	Entrez gene	818	Entrez gene	activation
cpd:C00076	Kegg	818	Entrez gene	activation
cpd:C01330	Kegg	818	Entrez gene	activation
dr:D07445	Kegg	818	Entrez gene	activation
cpd:C00076	Kegg	823	Entrez gene	activation
cpd:C00076	Kegg	824	Entrez gene	activation
29108	Entrez gene	834	Entrez gene	activation
kegg_266	Kegg_complex id	834	Entrez gene	activation
112401	Entrez gene	836	Entrez gene	inhibition
3002	Entrez gene	836	Entrez gene	activation
331	Entrez gene	836	Entrez gene	inhibition
54205	Entrez gene	836	Entrez gene	activation
5578	Entrez gene	836	Entrez gene	inhibition
79444	Entrez gene	836	Entrez gene	inhibition
841	Entrez gene	836	Entrez gene	activation
842	Entrez gene	836	Entrez gene	activation
843	Entrez gene	836	Entrez gene	activation
PA448871	PharmGKB	836	Entrez gene	activation
kegg_293	Kegg_complex id	836	Entrez gene	activation
29108	Entrez gene	838	Entrez gene	activation
112401	Entrez gene	839	Entrez gene	inhibition
331	Entrez gene	839	Entrez gene	inhibition
79444	Entrez gene	839	Entrez gene	inhibition
836	Entrez gene	839	Entrez gene	activation
112401	Entrez gene	840	Entrez gene	inhibition
331	Entrez gene	840	Entrez gene	inhibition
79444	Entrez gene	840	Entrez gene	inhibition
841	Entrez gene	840	Entrez gene	activation
842	Entrez gene	840	Entrez gene	activation
8772	Entrez gene	841	Entrez gene	activation
8837	Entrez gene	841	Entrez gene	inhibition
kegg_280	Kegg_complex id	841	Entrez gene	activation
10000	Entrez gene	842	Entrez gene	inhibition
112401	Entrez gene	842	Entrez gene	inhibition
208	Entrez gene	842	Entrez gene	inhibition
23533	Entrez gene	842	Entrez gene	inhibition
317	Entrez gene	842	Entrez gene	activation
329	Entrez gene	842	Entrez gene	inhibition
330	Entrez gene	842	Entrez gene	inhibition
331	Entrez gene	842	Entrez gene	inhibition
5290	Entrez gene	842	Entrez gene	inhibition
5291	Entrez gene	842	Entrez gene	inhibition
5293	Entrez gene	842	Entrez gene	inhibition
5294	Entrez gene	842	Entrez gene	inhibition
5295	Entrez gene	842	Entrez gene	inhibition
5296	Entrez gene	842	Entrez gene	inhibition
54205	Entrez gene	842	Entrez gene	activation
79444	Entrez gene	842	Entrez gene	inhibition
8503	Entrez gene	842	Entrez gene	inhibition
PA448871	PharmGKB	842	Entrez gene	activation
841	Entrez gene	843	Entrez gene	activation
8772	Entrez gene	843	Entrez gene	activation
PA165854743	PharmGKB	846	Entrez gene	activation
2534	Entrez gene	857	Entrez gene	activation
10603	Entrez gene	867	Entrez gene	inhibition
3643	Entrez gene	867	Entrez gene	activation
10603	Entrez gene	868	Entrez gene	inhibition
3643	Entrez gene	868	Entrez gene	activation
cpd:C16114	Kegg	886	Entrez gene	activation
2520	Entrez gene	887	Entrez gene	activation
PA165854751	PharmGKB	887	Entrez gene	activation
cpd:C16114	Kegg	887	Entrez gene	activation
10912	Entrez gene	891	Entrez gene	inhibition
1647	Entrez gene	891	Entrez gene	inhibition
2810	Entrez gene	891	Entrez gene	inhibition
4616	Entrez gene	891	Entrez gene	inhibition
kegg_107	Kegg_complex id	891	Entrez gene	inhibition
2932	Entrez gene	894	Entrez gene	inhibition
2932	Entrez gene	896	Entrez gene	inhibition
965	Entrez gene	914	Entrez gene	activation
2534	Entrez gene	919	Entrez gene	activation
5777	Entrez gene	919	Entrez gene	inhibition
3108	Entrez gene	920	Entrez gene	activation
3109	Entrez gene	920	Entrez gene	activation
3111	Entrez gene	920	Entrez gene	activation
3112	Entrez gene	920	Entrez gene	activation
3113	Entrez gene	920	Entrez gene	activation
3115	Entrez gene	920	Entrez gene	activation
3117	Entrez gene	920	Entrez gene	activation
3118	Entrez gene	920	Entrez gene	activation
3119	Entrez gene	920	Entrez gene	activation
3122	Entrez gene	920	Entrez gene	activation
3123	Entrez gene	920	Entrez gene	activation
3125	Entrez gene	920	Entrez gene	activation
3126	Entrez gene	920	Entrez gene	activation
3127	Entrez gene	920	Entrez gene	activation
3105	Entrez gene	925	Entrez gene	activation
3106	Entrez gene	925	Entrez gene	activation
3107	Entrez gene	925	Entrez gene	activation
3133	Entrez gene	925	Entrez gene	activation
3134	Entrez gene	925	Entrez gene	activation
3135	Entrez gene	925	Entrez gene	activation
3105	Entrez gene	926	Entrez gene	activation
3106	Entrez gene	926	Entrez gene	activation
3107	Entrez gene	926	Entrez gene	activation
3133	Entrez gene	926	Entrez gene	activation
3134	Entrez gene	926	Entrez gene	activation
3135	Entrez gene	926	Entrez gene	activation
4067	Entrez gene	930	Entrez gene	activation
941	Entrez gene	940	Entrez gene	activation
942	Entrez gene	940	Entrez gene	activation
940	Entrez gene	941	Entrez gene	activation
1277	Entrez gene	948	Entrez gene	activation
1278	Entrez gene	948	Entrez gene	activation
1281	Entrez gene	948	Entrez gene	activation
1282	Entrez gene	948	Entrez gene	activation
1284	Entrez gene	948	Entrez gene	activation
1285	Entrez gene	948	Entrez gene	activation
1286	Entrez gene	948	Entrez gene	activation
1287	Entrez gene	948	Entrez gene	activation
1288	Entrez gene	948	Entrez gene	activation
1311	Entrez gene	948	Entrez gene	activation
7057	Entrez gene	948	Entrez gene	activation
7058	Entrez gene	948	Entrez gene	activation
7059	Entrez gene	948	Entrez gene	activation
7060	Entrez gene	948	Entrez gene	activation
PA165858239	PharmGKB	948	Entrez gene	activation
5592	Entrez gene	952	Entrez gene	activation
5593	Entrez gene	952	Entrez gene	activation
959	Entrez gene	958	Entrez gene	activation
29851	Entrez gene	959	Entrez gene	activation
10319	Entrez gene	960	Entrez gene	activation
1277	Entrez gene	960	Entrez gene	activation
1278	Entrez gene	960	Entrez gene	activation
1280	Entrez gene	960	Entrez gene	activation
1281	Entrez gene	960	Entrez gene	activation
1282	Entrez gene	960	Entrez gene	activation
1284	Entrez gene	960	Entrez gene	activation
1286	Entrez gene	960	Entrez gene	activation
1287	Entrez gene	960	Entrez gene	activation
1288	Entrez gene	960	Entrez gene	activation
1289	Entrez gene	960	Entrez gene	activation
1290	Entrez gene	960	Entrez gene	activation
1291	Entrez gene	960	Entrez gene	activation
1292	Entrez gene	960	Entrez gene	activation
1293	Entrez gene	960	Entrez gene	activation
1301	Entrez gene	960	Entrez gene	activation
1302	Entrez gene	960	Entrez gene	activation
131873	Entrez gene	960	Entrez gene	activation
22798	Entrez gene	960	Entrez gene	activation
2335	Entrez gene	960	Entrez gene	activation
284217	Entrez gene	960	Entrez gene	activation
3908	Entrez gene	960	Entrez gene	activation
3909	Entrez gene	960	Entrez gene	activation
3910	Entrez gene	960	Entrez gene	activation
3911	Entrez gene	960	Entrez gene	activation
3912	Entrez gene	960	Entrez gene	activation
3913	Entrez gene	960	Entrez gene	activation
3914	Entrez gene	960	Entrez gene	activation
3915	Entrez gene	960	Entrez gene	activation
3918	Entrez gene	960	Entrez gene	activation
50509	Entrez gene	960	Entrez gene	activation
1311	Entrez gene	961	Entrez gene	activation
7057	Entrez gene	961	Entrez gene	activation
7058	Entrez gene	961	Entrez gene	activation
7059	Entrez gene	961	Entrez gene	activation
7060	Entrez gene	961	Entrez gene	activation
1508	Entrez gene	972	Entrez gene	activation
1514	Entrez gene	972	Entrez gene	activation
1520	Entrez gene	972	Entrez gene	activation
3108	Entrez gene	972	Entrez gene	activation
3109	Entrez gene	972	Entrez gene	activation
5641	Entrez gene	972	Entrez gene	activation
245711	Entrez gene	983	Entrez gene	activation
387778	Entrez gene	983	Entrez gene	activation
494551	Entrez gene	983	Entrez gene	inhibition
9088	Entrez gene	983	Entrez gene	inhibition
993	Entrez gene	983	Entrez gene	activation
994	Entrez gene	983	Entrez gene	activation
995	Entrez gene	983	Entrez gene	activation
kegg_83	Kegg_complex id	983	Entrez gene	activation
kegg_84	Kegg_complex id	990	Entrez gene	inhibition
26271	Entrez gene	991	Entrez gene	inhibition
286151	Entrez gene	991	Entrez gene	inhibition
1111	Entrez gene	993	Entrez gene	inhibition
11200	Entrez gene	993	Entrez gene	inhibition
5347	Entrez gene	993	Entrez gene	activation
1111	Entrez gene	994	Entrez gene	inhibition
11200	Entrez gene	994	Entrez gene	inhibition
5347	Entrez gene	994	Entrez gene	activation
1017	Entrez gene	995	Entrez gene	activation
1111	Entrez gene	995	Entrez gene	inhibition
11200	Entrez gene	995	Entrez gene	inhibition
5347	Entrez gene	995	Entrez gene	activation
5499	Entrez gene	995	Entrez gene	activation
5500	Entrez gene	995	Entrez gene	activation
5501	Entrez gene	995	Entrez gene	activation
5566	Entrez gene	995	Entrez gene	inhibition
5567	Entrez gene	995	Entrez gene	inhibition
5568	Entrez gene	995	Entrez gene	inhibition
5613	Entrez gene	995	Entrez gene	inhibition
6300	Entrez gene	995	Entrez gene	activation
815	Entrez gene	995	Entrez gene	inhibition
816	Entrez gene	995	Entrez gene	inhibition
817	Entrez gene	995	Entrez gene	inhibition
818	Entrez gene	995	Entrez gene	inhibition
kegg_101	Kegg_complex ID	995	Entrez gene	activation
kegg_100	Kegg_complex id	995	Entrez gene	activation
10459	Entrez gene	996	Entrez gene	inhibition
4085	Entrez gene	996	Entrez gene	inhibition
kegg_106	Kegg_complex id	996	Entrez gene	inhibition
kegg_95	Kegg_complex id	996	Entrez gene	inhibition
10451	Entrez gene	998	Entrez gene	activation
1500	Entrez gene	998	Entrez gene	activation
2245	Entrez gene	998	Entrez gene	activation
23380	Entrez gene	998	Entrez gene	inhibition
23533	Entrez gene	998	Entrez gene	activation
25791	Entrez gene	998	Entrez gene	inhibition
3791	Entrez gene	998	Entrez gene	activation
4804	Entrez gene	998	Entrez gene	activation
5290	Entrez gene	998	Entrez gene	activation
5291	Entrez gene	998	Entrez gene	activation
5293	Entrez gene	998	Entrez gene	activation
5294	Entrez gene	998	Entrez gene	activation
5295	Entrez gene	998	Entrez gene	activation
5296	Entrez gene	998	Entrez gene	activation
57522	Entrez gene	998	Entrez gene	inhibition
7409	Entrez gene	998	Entrez gene	activation
7410	Entrez gene	998	Entrez gene	activation
8503	Entrez gene	998	Entrez gene	activation
89846	Entrez gene	998	Entrez gene	activation
9855	Entrez gene	998	Entrez gene	activation
9901	Entrez gene	998	Entrez gene	inhibition
999	Entrez gene	999	Entrez gene	activation
1000	Entrez gene	1000	Entrez gene	activation
1002	Entrez gene	1002	Entrez gene	activation
245711	Entrez gene	1017	Entrez gene	activation
387778	Entrez gene	1017	Entrez gene	activation
1029	Entrez gene	1019	Entrez gene	inhibition
1030	Entrez gene	1019	Entrez gene	inhibition
2534	Entrez gene	1020	Entrez gene	activation
10000	Entrez gene	1026	Entrez gene	inhibition
207	Entrez gene	1026	Entrez gene	inhibition
208	Entrez gene	1026	Entrez gene	inhibition
PA448871	PharmGKB	1026	Entrez gene	activation
kegg_92	Kegg_complex id	1026	Entrez gene	inhibition
10000	Entrez gene	1027	Entrez gene	inhibition
207	Entrez gene	1027	Entrez gene	inhibition
208	Entrez gene	1027	Entrez gene	inhibition
595	Entrez gene	1027	Entrez gene	inhibition
6502	Entrez gene	1027	Entrez gene	inhibition
894	Entrez gene	1027	Entrez gene	inhibition
896	Entrez gene	1027	Entrez gene	inhibition
898	Entrez gene	1027	Entrez gene	inhibition
9134	Entrez gene	1027	Entrez gene	inhibition
PA448871	PharmGKB	1027	Entrez gene	activation
kegg_82	Kegg_complex id	1027	Entrez gene	inhibition
kegg_92	Kegg_complex id	1027	Entrez gene	inhibition
kegg_82	Kegg_complex id	1028	Entrez gene	inhibition
kegg_92	Kegg_complex id	1028	Entrez gene	inhibition
4609	Entrez gene	1030	Entrez gene	inhibition
2322	Entrez gene	1050	Entrez gene	inhibition
861	Entrez gene	1050	Entrez gene	inhibition
862	Entrez gene	1050	Entrez gene	inhibition
3985	Entrez gene	1072	Entrez gene	inhibition
3984	Entrez gene	1073	Entrez gene	inhibition
3985	Entrez gene	1073	Entrez gene	inhibition
5566	Entrez gene	1080	Entrez gene	activation
5567	Entrez gene	1080	Entrez gene	activation
5568	Entrez gene	1080	Entrez gene	activation
5613	Entrez gene	1080	Entrez gene	activation
472	Entrez gene	1111	Entrez gene	activation
545	Entrez gene	1111	Entrez gene	activation
cpd:C01996	Kegg	1128	Entrez gene	activation
cpd:C01996	Kegg	1129	Entrez gene	activation
PA165854757	PharmGKB	1131	Entrez gene	activation
cpd:C01996	Kegg	1131	Entrez gene	activation
cpd:C01996	Kegg	1132	Entrez gene	activation
cpd:C01996	Kegg	1133	Entrez gene	activation
cpd:C01996	Kegg	1134	Entrez gene	activation
cpd:C01996	Kegg	1135	Entrez gene	activation
cpd:C01996	Kegg	1136	Entrez gene	activation
cpd:C01996	Kegg	1137	Entrez gene	activation
cpd:C01996	Kegg	1138	Entrez gene	activation
cpd:C00745	Kegg	1139	Entrez gene	activation
cpd:C01996	Kegg	1139	Entrez gene	activation
cpd:C16453	Kegg	1139	Entrez gene	activation
cpd:C01996	Kegg	1140	Entrez gene	activation
cpd:C01996	Kegg	1141	Entrez gene	activation
cpd:C01996	Kegg	1142	Entrez gene	activation
cpd:C01996	Kegg	1143	Entrez gene	activation
cpd:C01996	Kegg	1144	Entrez gene	activation
cpd:C01996	Kegg	1145	Entrez gene	activation
cpd:C01996	Kegg	1146	Entrez gene	activation
10000	Entrez gene	1147	Entrez gene	activation
207	Entrez gene	1147	Entrez gene	activation
208	Entrez gene	1147	Entrez gene	activation
5588	Entrez gene	1147	Entrez gene	activation
6885	Entrez gene	1147	Entrez gene	activation
8737	Entrez gene	1147	Entrez gene	activation
9020	Entrez gene	1147	Entrez gene	activation
cpd:C00076	Kegg	1179	Entrez gene	activation
10105	Entrez gene	1234	Entrez gene	activation
cpd:C02165	Kegg	1241	Entrez gene	activation
163688	Entrez gene	1258	Entrez gene	inhibition
51806	Entrez gene	1258	Entrez gene	inhibition
801	Entrez gene	1258	Entrez gene	inhibition
805	Entrez gene	1258	Entrez gene	inhibition
808	Entrez gene	1258	Entrez gene	inhibition
810	Entrez gene	1258	Entrez gene	inhibition
163688	Entrez gene	1259	Entrez gene	inhibition
51806	Entrez gene	1259	Entrez gene	inhibition
801	Entrez gene	1259	Entrez gene	inhibition
805	Entrez gene	1259	Entrez gene	inhibition
808	Entrez gene	1259	Entrez gene	inhibition
810	Entrez gene	1259	Entrez gene	inhibition
cpd:C11695	Kegg	1268	Entrez gene	activation
cpd:C13856	Kegg	1268	Entrez gene	activation
cpd:C11695	Kegg	1269	Entrez gene	activation
cpd:C13856	Kegg	1269	Entrez gene	activation
122809	Entrez gene	1271	Entrez gene	inhibition
23624	Entrez gene	1271	Entrez gene	inhibition
30837	Entrez gene	1271	Entrez gene	inhibition
5777	Entrez gene	1271	Entrez gene	inhibition
8651	Entrez gene	1271	Entrez gene	inhibition
867	Entrez gene	1271	Entrez gene	inhibition
868	Entrez gene	1271	Entrez gene	inhibition
8835	Entrez gene	1271	Entrez gene	inhibition
9021	Entrez gene	1271	Entrez gene	inhibition
9655	Entrez gene	1271	Entrez gene	inhibition
718	Entrez gene	1378	Entrez gene	activation
2932	Entrez gene	1385	Entrez gene	inhibition
4261	Entrez gene	1385	Entrez gene	activation
5499	Entrez gene	1385	Entrez gene	inhibition
5500	Entrez gene	1385	Entrez gene	inhibition
5501	Entrez gene	1385	Entrez gene	inhibition
5566	Entrez gene	1385	Entrez gene	activation
5567	Entrez gene	1385	Entrez gene	activation
5568	Entrez gene	1385	Entrez gene	activation
5613	Entrez gene	1385	Entrez gene	activation
814	Entrez gene	1385	Entrez gene	activation
815	Entrez gene	1385	Entrez gene	activation
816	Entrez gene	1385	Entrez gene	activation
817	Entrez gene	1385	Entrez gene	activation
818	Entrez gene	1385	Entrez gene	activation
cpd:C00076	Kegg	1385	Entrez gene	activation
1432	Entrez gene	1386	Entrez gene	activation
5499	Entrez gene	1386	Entrez gene	inhibition
5500	Entrez gene	1386	Entrez gene	inhibition
5501	Entrez gene	1386	Entrez gene	inhibition
5566	Entrez gene	1386	Entrez gene	activation
5567	Entrez gene	1386	Entrez gene	activation
5568	Entrez gene	1386	Entrez gene	activation
5599	Entrez gene	1386	Entrez gene	activation
5600	Entrez gene	1386	Entrez gene	activation
5601	Entrez gene	1386	Entrez gene	activation
5602	Entrez gene	1386	Entrez gene	activation
5603	Entrez gene	1386	Entrez gene	activation
5613	Entrez gene	1386	Entrez gene	activation
6300	Entrez gene	1386	Entrez gene	activation
814	Entrez gene	1386	Entrez gene	activation
815	Entrez gene	1386	Entrez gene	activation
816	Entrez gene	1386	Entrez gene	activation
817	Entrez gene	1386	Entrez gene	activation
818	Entrez gene	1386	Entrez gene	activation
cpd:C00076	Kegg	1386	Entrez gene	activation
10488	Entrez gene	1387	Entrez gene	inhibition
1385	Entrez gene	1387	Entrez gene	inhibition
148327	Entrez gene	1387	Entrez gene	inhibition
1499	Entrez gene	1387	Entrez gene	inhibition
468	Entrez gene	1387	Entrez gene	inhibition
64764	Entrez gene	1387	Entrez gene	inhibition
814	Entrez gene	1387	Entrez gene	activation
84699	Entrez gene	1387	Entrez gene	inhibition
90993	Entrez gene	1387	Entrez gene	inhibition
9586	Entrez gene	1387	Entrez gene	inhibition
5499	Entrez gene	1388	Entrez gene	inhibition
5500	Entrez gene	1388	Entrez gene	inhibition
5501	Entrez gene	1388	Entrez gene	inhibition
5566	Entrez gene	1388	Entrez gene	activation
5567	Entrez gene	1388	Entrez gene	activation
5568	Entrez gene	1388	Entrez gene	activation
5613	Entrez gene	1388	Entrez gene	activation
814	Entrez gene	1388	Entrez gene	activation
815	Entrez gene	1388	Entrez gene	activation
816	Entrez gene	1388	Entrez gene	activation
817	Entrez gene	1388	Entrez gene	activation
818	Entrez gene	1388	Entrez gene	activation
cpd:C00076	Kegg	1388	Entrez gene	activation
1392	Entrez gene	1394	Entrez gene	activation
cpd:C16079	Kegg	1394	Entrez gene	activation
cpd:C16080	Kegg	1394	Entrez gene	activation
cpd:C16081	Kegg	1394	Entrez gene	activation
cpd:C16082	Kegg	1394	Entrez gene	activation
cpd:C16079	Kegg	1395	Entrez gene	activation
cpd:C16080	Kegg	1395	Entrez gene	activation
cpd:C16081	Kegg	1395	Entrez gene	activation
cpd:C16082	Kegg	1395	Entrez gene	activation
2549	Entrez gene	1398	Entrez gene	activation
9564	Entrez gene	1398	Entrez gene	activation
2549	Entrez gene	1399	Entrez gene	activation
9564	Entrez gene	1399	Entrez gene	activation
26224	Entrez gene	1407	Entrez gene	inhibition
26224	Entrez gene	1408	Entrez gene	inhibition
10681	Entrez gene	1432	Entrez gene	activation
2770	Entrez gene	1432	Entrez gene	activation
2771	Entrez gene	1432	Entrez gene	activation
2773	Entrez gene	1432	Entrez gene	activation
2775	Entrez gene	1432	Entrez gene	activation
2782	Entrez gene	1432	Entrez gene	activation
2783	Entrez gene	1432	Entrez gene	activation
2784	Entrez gene	1432	Entrez gene	activation
2785	Entrez gene	1432	Entrez gene	activation
2786	Entrez gene	1432	Entrez gene	activation
2787	Entrez gene	1432	Entrez gene	activation
2788	Entrez gene	1432	Entrez gene	activation
2790	Entrez gene	1432	Entrez gene	activation
2791	Entrez gene	1432	Entrez gene	activation
2792	Entrez gene	1432	Entrez gene	activation
2793	Entrez gene	1432	Entrez gene	activation
51764	Entrez gene	1432	Entrez gene	activation
5241	Entrez gene	1432	Entrez gene	activation
54331	Entrez gene	1432	Entrez gene	activation
55970	Entrez gene	1432	Entrez gene	activation
5606	Entrez gene	1432	Entrez gene	activation
5608	Entrez gene	1432	Entrez gene	activation
59345	Entrez gene	1432	Entrez gene	activation
7535	Entrez gene	1432	Entrez gene	activation
94235	Entrez gene	1432	Entrez gene	activation
998	Entrez gene	1432	Entrez gene	activation
kegg_219	Kegg_complex id	1432	Entrez gene	activation
1435	Entrez gene	1436	Entrez gene	activation
122809	Entrez gene	1438	Entrez gene	inhibition
23624	Entrez gene	1438	Entrez gene	inhibition
30837	Entrez gene	1438	Entrez gene	inhibition
5777	Entrez gene	1438	Entrez gene	inhibition
8651	Entrez gene	1438	Entrez gene	inhibition
867	Entrez gene	1438	Entrez gene	inhibition
868	Entrez gene	1438	Entrez gene	inhibition
8835	Entrez gene	1438	Entrez gene	inhibition
9021	Entrez gene	1438	Entrez gene	inhibition
9655	Entrez gene	1438	Entrez gene	inhibition
122809	Entrez gene	1439	Entrez gene	inhibition
23624	Entrez gene	1439	Entrez gene	inhibition
30837	Entrez gene	1439	Entrez gene	inhibition
3562	Entrez gene	1439	Entrez gene	activation
5777	Entrez gene	1439	Entrez gene	inhibition
8651	Entrez gene	1439	Entrez gene	inhibition
867	Entrez gene	1439	Entrez gene	inhibition
868	Entrez gene	1439	Entrez gene	inhibition
8835	Entrez gene	1439	Entrez gene	inhibition
9021	Entrez gene	1439	Entrez gene	inhibition
9655	Entrez gene	1439	Entrez gene	inhibition
122809	Entrez gene	1441	Entrez gene	inhibition
23624	Entrez gene	1441	Entrez gene	inhibition
30837	Entrez gene	1441	Entrez gene	inhibition
5777	Entrez gene	1441	Entrez gene	inhibition
8651	Entrez gene	1441	Entrez gene	inhibition
867	Entrez gene	1441	Entrez gene	inhibition
868	Entrez gene	1441	Entrez gene	inhibition
8835	Entrez gene	1441	Entrez gene	inhibition
9021	Entrez gene	1441	Entrez gene	inhibition
9655	Entrez gene	1441	Entrez gene	inhibition
941	Entrez gene	1493	Entrez gene	activation
942	Entrez gene	1493	Entrez gene	activation
1457	Entrez gene	1499	Entrez gene	activation
1459	Entrez gene	1499	Entrez gene	activation
1460	Entrez gene	1499	Entrez gene	activation
1499	Entrez gene	1499	Entrez gene	activation
1956	Entrez gene	1499	Entrez gene	inhibition
2064	Entrez gene	1499	Entrez gene	inhibition
2241	Entrez gene	1499	Entrez gene	inhibition
2534	Entrez gene	1499	Entrez gene	inhibition
3480	Entrez gene	1499	Entrez gene	inhibition
4233	Entrez gene	1499	Entrez gene	inhibition
52	Entrez gene	1499	Entrez gene	activation
5663	Entrez gene	1499	Entrez gene	activation
56998	Entrez gene	1499	Entrez gene	inhibition
57680	Entrez gene	1499	Entrez gene	inhibition
5770	Entrez gene	1499	Entrez gene	activation
5787	Entrez gene	1499	Entrez gene	activation
5792	Entrez gene	1499	Entrez gene	activation
5797	Entrez gene	1499	Entrez gene	activation
6714	Entrez gene	1499	Entrez gene	inhibition
8826	Entrez gene	1499	Entrez gene	inhibition
999	Entrez gene	1499	Entrez gene	activation
PA448871	PharmGKB	1499	Entrez gene	inhibition
1956	Entrez gene	1500	Entrez gene	inhibition
2064	Entrez gene	1500	Entrez gene	inhibition
2241	Entrez gene	1500	Entrez gene	inhibition
2534	Entrez gene	1500	Entrez gene	inhibition
4233	Entrez gene	1500	Entrez gene	inhibition
5777	Entrez gene	1500	Entrez gene	activation
5795	Entrez gene	1500	Entrez gene	activation
5797	Entrez gene	1500	Entrez gene	activation
7525	Entrez gene	1500	Entrez gene	inhibition
1992	Entrez gene	1511	Entrez gene	inhibition
5055	Entrez gene	1511	Entrez gene	inhibition
5269	Entrez gene	1511	Entrez gene	inhibition
5272	Entrez gene	1511	Entrez gene	inhibition
5273	Entrez gene	1511	Entrez gene	inhibition
5275	Entrez gene	1511	Entrez gene	inhibition
6317	Entrez gene	1511	Entrez gene	inhibition
6318	Entrez gene	1511	Entrez gene	inhibition
5879	Entrez gene	1535	Entrez gene	activation
5879	Entrez gene	1536	Entrez gene	activation
PA134687924	PharmGKB	1558	Entrez gene	inhibition
PA164712732	PharmGKB	1588	Entrez gene	inhibition
cpd:C01561	Kegg	1594	Entrez gene	activation
7132	Entrez gene	1616	Entrez gene	activation
7133	Entrez gene	1616	Entrez gene	activation
836	Entrez gene	1630	Entrez gene	activation
1388	Entrez gene	1649	Entrez gene	activation
22926	Entrez gene	1649	Entrez gene	activation
468	Entrez gene	1649	Entrez gene	activation
4780	Entrez gene	1649	Entrez gene	activation
7494	Entrez gene	1649	Entrez gene	activation
PA448871	PharmGKB	1649	Entrez gene	activation
836	Entrez gene	1676	Entrez gene	activation
840	Entrez gene	1676	Entrez gene	activation
387	Entrez gene	1729	Entrez gene	activation
387	Entrez gene	1730	Entrez gene	activation
1020	Entrez gene	1742	Entrez gene	activation
2017	Entrez gene	1759	Entrez gene	activation
3059	Entrez gene	1759	Entrez gene	activation
2017	Entrez gene	1785	Entrez gene	activation
3059	Entrez gene	1785	Entrez gene	activation
1398	Entrez gene	1793	Entrez gene	activation
1399	Entrez gene	1793	Entrez gene	activation
9844	Entrez gene	1793	Entrez gene	activation
kegg_238	Kegg_complex id	1793	Entrez gene	activation
1020	Entrez gene	1808	Entrez gene	activation
2242	Entrez gene	1808	Entrez gene	activation
2932	Entrez gene	1808	Entrez gene	activation
cpd:C03758	Kegg	1812	Entrez gene	activation
cpd:C03758	Kegg	1813	Entrez gene	activation
cpd:C03758	Kegg	1814	Entrez gene	activation
cpd:C03758	Kegg	1815	Entrez gene	activation
cpd:C03758	Kegg	1816	Entrez gene	activation
102	Entrez gene	1839	Entrez gene	activation
4313	Entrez gene	1839	Entrez gene	activation
6868	Entrez gene	1839	Entrez gene	activation
4851	Entrez gene	1840	Entrez gene	activation
4853	Entrez gene	1840	Entrez gene	activation
4854	Entrez gene	1840	Entrez gene	activation
4855	Entrez gene	1840	Entrez gene	activation
11211	Entrez gene	1855	Entrez gene	activation
2535	Entrez gene	1855	Entrez gene	activation
2775	Entrez gene	1855	Entrez gene	activation
2776	Entrez gene	1855	Entrez gene	activation
59343	Entrez gene	1855	Entrez gene	inhibition
7855	Entrez gene	1855	Entrez gene	activation
7976	Entrez gene	1855	Entrez gene	activation
80319	Entrez gene	1855	Entrez gene	inhibition
8321	Entrez gene	1855	Entrez gene	activation
8322	Entrez gene	1855	Entrez gene	activation
8323	Entrez gene	1855	Entrez gene	activation
8324	Entrez gene	1855	Entrez gene	activation
8325	Entrez gene	1855	Entrez gene	activation
8326	Entrez gene	1855	Entrez gene	activation
11211	Entrez gene	1856	Entrez gene	activation
2535	Entrez gene	1856	Entrez gene	activation
2775	Entrez gene	1856	Entrez gene	activation
2776	Entrez gene	1856	Entrez gene	activation
59343	Entrez gene	1856	Entrez gene	inhibition
7855	Entrez gene	1856	Entrez gene	activation
7976	Entrez gene	1856	Entrez gene	activation
80319	Entrez gene	1856	Entrez gene	inhibition
8321	Entrez gene	1856	Entrez gene	activation
8322	Entrez gene	1856	Entrez gene	activation
8323	Entrez gene	1856	Entrez gene	activation
8324	Entrez gene	1856	Entrez gene	activation
8325	Entrez gene	1856	Entrez gene	activation
8326	Entrez gene	1856	Entrez gene	activation
11211	Entrez gene	1857	Entrez gene	activation
2535	Entrez gene	1857	Entrez gene	activation
2775	Entrez gene	1857	Entrez gene	activation
2776	Entrez gene	1857	Entrez gene	activation
59343	Entrez gene	1857	Entrez gene	inhibition
7855	Entrez gene	1857	Entrez gene	activation
7976	Entrez gene	1857	Entrez gene	activation
80319	Entrez gene	1857	Entrez gene	inhibition
8321	Entrez gene	1857	Entrez gene	activation
8322	Entrez gene	1857	Entrez gene	activation
8323	Entrez gene	1857	Entrez gene	activation
8324	Entrez gene	1857	Entrez gene	activation
8325	Entrez gene	1857	Entrez gene	activation
8326	Entrez gene	1857	Entrez gene	activation
kegg_84	Kegg_complex id	1869	Entrez gene	inhibition
kegg_84	Kegg_complex id	1870	Entrez gene	inhibition
kegg_84	Kegg_complex id	1871	Entrez gene	inhibition
cpd:C01120	Kegg	1901	Entrez gene	activation
cpd:C06124	Kegg	1901	Entrez gene	activation
cpd:C01120	Kegg	1903	Entrez gene	activation
cpd:C06124	Kegg	1903	Entrez gene	activation
cpd:C16010	Kegg	1909	Entrez gene	activation
cpd:C16012	Kegg	1909	Entrez gene	activation
cpd:C16013	Kegg	1909	Entrez gene	activation
1906	Entrez gene	1910	Entrez gene	activation
cpd:C16010	Kegg	1910	Entrez gene	activation
cpd:C16012	Kegg	1910	Entrez gene	activation
cpd:C16013	Kegg	1910	Entrez gene	activation
2047	Entrez gene	1947	Entrez gene	activation
2048	Entrez gene	1947	Entrez gene	activation
2049	Entrez gene	1947	Entrez gene	activation
2050	Entrez gene	1947	Entrez gene	activation
2051	Entrez gene	1947	Entrez gene	activation
2047	Entrez gene	1948	Entrez gene	activation
2048	Entrez gene	1948	Entrez gene	activation
2049	Entrez gene	1948	Entrez gene	activation
2050	Entrez gene	1948	Entrez gene	activation
2051	Entrez gene	1948	Entrez gene	activation
2047	Entrez gene	1949	Entrez gene	activation
2048	Entrez gene	1949	Entrez gene	activation
2049	Entrez gene	1949	Entrez gene	activation
2050	Entrez gene	1949	Entrez gene	activation
2051	Entrez gene	1949	Entrez gene	activation
1839	Entrez gene	1956	Entrez gene	activation
1950	Entrez gene	1956	Entrez gene	activation
2246	Entrez gene	1956	Entrez gene	activation
2247	Entrez gene	1956	Entrez gene	activation
2248	Entrez gene	1956	Entrez gene	activation
2249	Entrez gene	1956	Entrez gene	activation
2250	Entrez gene	1956	Entrez gene	activation
2251	Entrez gene	1956	Entrez gene	activation
2252	Entrez gene	1956	Entrez gene	activation
2253	Entrez gene	1956	Entrez gene	activation
2254	Entrez gene	1956	Entrez gene	activation
2255	Entrez gene	1956	Entrez gene	activation
2256	Entrez gene	1956	Entrez gene	activation
2257	Entrez gene	1956	Entrez gene	activation
2258	Entrez gene	1956	Entrez gene	activation
2259	Entrez gene	1956	Entrez gene	activation
2277	Entrez gene	1956	Entrez gene	activation
26281	Entrez gene	1956	Entrez gene	activation
26291	Entrez gene	1956	Entrez gene	activation
27006	Entrez gene	1956	Entrez gene	activation
3082	Entrez gene	1956	Entrez gene	activation
3479	Entrez gene	1956	Entrez gene	activation
3630	Entrez gene	1956	Entrez gene	activation
5154	Entrez gene	1956	Entrez gene	activation
5155	Entrez gene	1956	Entrez gene	activation
5228	Entrez gene	1956	Entrez gene	activation
56034	Entrez gene	1956	Entrez gene	activation
6714	Entrez gene	1956	Entrez gene	activation
7039	Entrez gene	1956	Entrez gene	activation
7422	Entrez gene	1956	Entrez gene	activation
7423	Entrez gene	1956	Entrez gene	activation
7424	Entrez gene	1956	Entrez gene	activation
80310	Entrez gene	1956	Entrez gene	activation
8074	Entrez gene	1956	Entrez gene	activation
8817	Entrez gene	1956	Entrez gene	activation
8822	Entrez gene	1956	Entrez gene	activation
8823	Entrez gene	1956	Entrez gene	activation
9965	Entrez gene	1956	Entrez gene	activation
PA134687924	PharmGKB	1956	Entrez gene	inhibition
23645	Entrez gene	1965	Entrez gene	inhibition
27102	Entrez gene	1965	Entrez gene	activation
440275	Entrez gene	1965	Entrez gene	activation
5610	Entrez gene	1965	Entrez gene	activation
9451	Entrez gene	1965	Entrez gene	activation
1942	Entrez gene	1969	Entrez gene	activation
1943	Entrez gene	1969	Entrez gene	activation
1944	Entrez gene	1969	Entrez gene	activation
1945	Entrez gene	1969	Entrez gene	activation
1946	Entrez gene	1969	Entrez gene	activation
1978	Entrez gene	1977	Entrez gene	inhibition
2872	Entrez gene	1977	Entrez gene	activation
8569	Entrez gene	1977	Entrez gene	activation
5594	Entrez gene	2002	Entrez gene	activation
5595	Entrez gene	2002	Entrez gene	activation
6714	Entrez gene	2017	Entrez gene	activation
cpd:C00469	Kegg	2030	Entrez gene	inhibition
10488	Entrez gene	2033	Entrez gene	inhibition
1385	Entrez gene	2033	Entrez gene	inhibition
148327	Entrez gene	2033	Entrez gene	inhibition
1499	Entrez gene	2033	Entrez gene	inhibition
468	Entrez gene	2033	Entrez gene	inhibition
64764	Entrez gene	2033	Entrez gene	inhibition
814	Entrez gene	2033	Entrez gene	activation
84699	Entrez gene	2033	Entrez gene	inhibition
90993	Entrez gene	2033	Entrez gene	inhibition
9586	Entrez gene	2033	Entrez gene	inhibition
112398	Entrez gene	2034	Entrez gene	activation
112399	Entrez gene	2034	Entrez gene	activation
54583	Entrez gene	2034	Entrez gene	activation
1942	Entrez gene	2041	Entrez gene	activation
1943	Entrez gene	2041	Entrez gene	activation
1944	Entrez gene	2041	Entrez gene	activation
1945	Entrez gene	2041	Entrez gene	activation
1946	Entrez gene	2041	Entrez gene	activation
1942	Entrez gene	2042	Entrez gene	activation
1943	Entrez gene	2042	Entrez gene	activation
1944	Entrez gene	2042	Entrez gene	activation
1945	Entrez gene	2042	Entrez gene	activation
1946	Entrez gene	2042	Entrez gene	activation
1942	Entrez gene	2043	Entrez gene	activation
1943	Entrez gene	2043	Entrez gene	activation
1944	Entrez gene	2043	Entrez gene	activation
1945	Entrez gene	2043	Entrez gene	activation
1946	Entrez gene	2043	Entrez gene	activation
1942	Entrez gene	2044	Entrez gene	activation
1943	Entrez gene	2044	Entrez gene	activation
1944	Entrez gene	2044	Entrez gene	activation
1945	Entrez gene	2044	Entrez gene	activation
1946	Entrez gene	2044	Entrez gene	activation
1942	Entrez gene	2045	Entrez gene	activation
1943	Entrez gene	2045	Entrez gene	activation
1944	Entrez gene	2045	Entrez gene	activation
1945	Entrez gene	2045	Entrez gene	activation
1946	Entrez gene	2045	Entrez gene	activation
1942	Entrez gene	2046	Entrez gene	activation
1943	Entrez gene	2046	Entrez gene	activation
1944	Entrez gene	2046	Entrez gene	activation
1945	Entrez gene	2046	Entrez gene	activation
1946	Entrez gene	2046	Entrez gene	activation
122809	Entrez gene	2057	Entrez gene	inhibition
23624	Entrez gene	2057	Entrez gene	inhibition
30837	Entrez gene	2057	Entrez gene	inhibition
5777	Entrez gene	2057	Entrez gene	inhibition
8651	Entrez gene	2057	Entrez gene	inhibition
867	Entrez gene	2057	Entrez gene	inhibition
868	Entrez gene	2057	Entrez gene	inhibition
8835	Entrez gene	2057	Entrez gene	inhibition
9021	Entrez gene	2057	Entrez gene	inhibition
9655	Entrez gene	2057	Entrez gene	inhibition
1950	Entrez gene	2064	Entrez gene	activation
2277	Entrez gene	2064	Entrez gene	activation
3082	Entrez gene	2064	Entrez gene	activation
3479	Entrez gene	2064	Entrez gene	activation
3630	Entrez gene	2064	Entrez gene	activation
5154	Entrez gene	2064	Entrez gene	activation
5155	Entrez gene	2064	Entrez gene	activation
5228	Entrez gene	2064	Entrez gene	activation
56034	Entrez gene	2064	Entrez gene	activation
7039	Entrez gene	2064	Entrez gene	activation
7422	Entrez gene	2064	Entrez gene	activation
7423	Entrez gene	2064	Entrez gene	activation
7424	Entrez gene	2064	Entrez gene	activation
80310	Entrez gene	2064	Entrez gene	activation
5663	Entrez gene	2081	Entrez gene	inhibition
5664	Entrez gene	2081	Entrez gene	inhibition
5594	Entrez gene	2113	Entrez gene	activation
5595	Entrez gene	2113	Entrez gene	activation
5594	Entrez gene	2120	Entrez gene	inhibition
5595	Entrez gene	2120	Entrez gene	inhibition
2	Entrez gene	2147	Entrez gene	inhibition
2159	Entrez gene	2147	Entrez gene	activation
3053	Entrez gene	2147	Entrez gene	inhibition
462	Entrez gene	2147	Entrez gene	inhibition
5104	Entrez gene	2147	Entrez gene	inhibition
kegg_187	Kegg_complex id	2147	Entrez gene	inhibition
1511	Entrez gene	2149	Entrez gene	activation
2147	Entrez gene	2149	Entrez gene	activation
3001	Entrez gene	2149	Entrez gene	activation
5340	Entrez gene	2149	Entrez gene	activation
5644	Entrez gene	2149	Entrez gene	activation
5645	Entrez gene	2149	Entrez gene	activation
5646	Entrez gene	2149	Entrez gene	activation
1511	Entrez gene	2150	Entrez gene	activation
2147	Entrez gene	2150	Entrez gene	activation
3001	Entrez gene	2150	Entrez gene	activation
5340	Entrez gene	2150	Entrez gene	activation
5644	Entrez gene	2150	Entrez gene	activation
5645	Entrez gene	2150	Entrez gene	activation
5646	Entrez gene	2150	Entrez gene	activation
1511	Entrez gene	2151	Entrez gene	activation
2147	Entrez gene	2151	Entrez gene	activation
3001	Entrez gene	2151	Entrez gene	activation
5340	Entrez gene	2151	Entrez gene	activation
5644	Entrez gene	2151	Entrez gene	activation
5645	Entrez gene	2151	Entrez gene	activation
5646	Entrez gene	2151	Entrez gene	activation
kegg_187	Kegg_complex id	2153	Entrez gene	inhibition
kegg_187	Kegg_complex id	2157	Entrez gene	inhibition
2147	Entrez gene	2158	Entrez gene	activation
2160	Entrez gene	2158	Entrez gene	activation
462	Entrez gene	2158	Entrez gene	inhibition
2158	Entrez gene	2159	Entrez gene	activation
462	Entrez gene	2159	Entrez gene	inhibition
kegg_186	Kegg_complex id	2159	Entrez gene	activation
2147	Entrez gene	2160	Entrez gene	activation
462	Entrez gene	2160	Entrez gene	inhibition
3827	Entrez gene	2161	Entrez gene	activation
2147	Entrez gene	2162	Entrez gene	activation
2147	Entrez gene	2165	Entrez gene	activation
kegg_168	Kegg_complex ID	2185	Entrez gene	activation
100132941	Entrez gene	2204	Entrez gene	activation
100291917	Entrez gene	2204	Entrez gene	activation
4067	Entrez gene	2206	Entrez gene	activation
2534	Entrez gene	2207	Entrez gene	activation
4067	Entrez gene	2207	Entrez gene	activation
100132941	Entrez gene	2209	Entrez gene	activation
100291917	Entrez gene	2209	Entrez gene	activation
3055	Entrez gene	2209	Entrez gene	activation
4067	Entrez gene	2209	Entrez gene	activation
100132941	Entrez gene	2212	Entrez gene	activation
100291917	Entrez gene	2212	Entrez gene	activation
3055	Entrez gene	2212	Entrez gene	activation
4067	Entrez gene	2212	Entrez gene	activation
100132941	Entrez gene	2213	Entrez gene	activation
100291917	Entrez gene	2213	Entrez gene	activation
100132941	Entrez gene	2214	Entrez gene	activation
100291917	Entrez gene	2214	Entrez gene	activation
3055	Entrez gene	2214	Entrez gene	activation
4067	Entrez gene	2214	Entrez gene	activation
100132941	Entrez gene	2215	Entrez gene	activation
100291917	Entrez gene	2215	Entrez gene	activation
91543	Entrez gene	2224	Entrez gene	inhibition
cpd:C18995	Kegg	2224	Entrez gene	activation
7525	Entrez gene	2241	Entrez gene	activation
2147	Entrez gene	2243	Entrez gene	activation
2147	Entrez gene	2244	Entrez gene	activation
55970	Entrez gene	2245	Entrez gene	activation
1950	Entrez gene	2260	Entrez gene	activation
2246	Entrez gene	2260	Entrez gene	activation
2247	Entrez gene	2260	Entrez gene	activation
2248	Entrez gene	2260	Entrez gene	activation
2249	Entrez gene	2260	Entrez gene	activation
2250	Entrez gene	2260	Entrez gene	activation
2251	Entrez gene	2260	Entrez gene	activation
2252	Entrez gene	2260	Entrez gene	activation
2253	Entrez gene	2260	Entrez gene	activation
2254	Entrez gene	2260	Entrez gene	activation
2255	Entrez gene	2260	Entrez gene	activation
2256	Entrez gene	2260	Entrez gene	activation
2257	Entrez gene	2260	Entrez gene	activation
2258	Entrez gene	2260	Entrez gene	activation
2259	Entrez gene	2260	Entrez gene	activation
26281	Entrez gene	2260	Entrez gene	activation
26291	Entrez gene	2260	Entrez gene	activation
27006	Entrez gene	2260	Entrez gene	activation
3082	Entrez gene	2260	Entrez gene	activation
3479	Entrez gene	2260	Entrez gene	activation
3630	Entrez gene	2260	Entrez gene	activation
5154	Entrez gene	2260	Entrez gene	activation
5155	Entrez gene	2260	Entrez gene	activation
56034	Entrez gene	2260	Entrez gene	activation
7039	Entrez gene	2260	Entrez gene	activation
80310	Entrez gene	2260	Entrez gene	activation
8074	Entrez gene	2260	Entrez gene	activation
8817	Entrez gene	2260	Entrez gene	activation
8822	Entrez gene	2260	Entrez gene	activation
8823	Entrez gene	2260	Entrez gene	activation
9965	Entrez gene	2260	Entrez gene	activation
2246	Entrez gene	2261	Entrez gene	activation
2247	Entrez gene	2261	Entrez gene	activation
2248	Entrez gene	2261	Entrez gene	activation
2249	Entrez gene	2261	Entrez gene	activation
2250	Entrez gene	2261	Entrez gene	activation
2251	Entrez gene	2261	Entrez gene	activation
2252	Entrez gene	2261	Entrez gene	activation
2253	Entrez gene	2261	Entrez gene	activation
2254	Entrez gene	2261	Entrez gene	activation
2255	Entrez gene	2261	Entrez gene	activation
2256	Entrez gene	2261	Entrez gene	activation
2257	Entrez gene	2261	Entrez gene	activation
2258	Entrez gene	2261	Entrez gene	activation
2259	Entrez gene	2261	Entrez gene	activation
26281	Entrez gene	2261	Entrez gene	activation
26291	Entrez gene	2261	Entrez gene	activation
27006	Entrez gene	2261	Entrez gene	activation
8074	Entrez gene	2261	Entrez gene	activation
8817	Entrez gene	2261	Entrez gene	activation
8822	Entrez gene	2261	Entrez gene	activation
8823	Entrez gene	2261	Entrez gene	activation
9965	Entrez gene	2261	Entrez gene	activation
1950	Entrez gene	2263	Entrez gene	activation
2246	Entrez gene	2263	Entrez gene	activation
2247	Entrez gene	2263	Entrez gene	activation
2248	Entrez gene	2263	Entrez gene	activation
2249	Entrez gene	2263	Entrez gene	activation
2250	Entrez gene	2263	Entrez gene	activation
2251	Entrez gene	2263	Entrez gene	activation
2252	Entrez gene	2263	Entrez gene	activation
2253	Entrez gene	2263	Entrez gene	activation
2254	Entrez gene	2263	Entrez gene	activation
2255	Entrez gene	2263	Entrez gene	activation
2256	Entrez gene	2263	Entrez gene	activation
2257	Entrez gene	2263	Entrez gene	activation
2258	Entrez gene	2263	Entrez gene	activation
2259	Entrez gene	2263	Entrez gene	activation
26281	Entrez gene	2263	Entrez gene	activation
26291	Entrez gene	2263	Entrez gene	activation
27006	Entrez gene	2263	Entrez gene	activation
3479	Entrez gene	2263	Entrez gene	activation
3630	Entrez gene	2263	Entrez gene	activation
5154	Entrez gene	2263	Entrez gene	activation
5155	Entrez gene	2263	Entrez gene	activation
56034	Entrez gene	2263	Entrez gene	activation
7039	Entrez gene	2263	Entrez gene	activation
80310	Entrez gene	2263	Entrez gene	activation
8074	Entrez gene	2263	Entrez gene	activation
8817	Entrez gene	2263	Entrez gene	activation
8822	Entrez gene	2263	Entrez gene	activation
8823	Entrez gene	2263	Entrez gene	activation
9965	Entrez gene	2263	Entrez gene	activation
2147	Entrez gene	2266	Entrez gene	activation
10000	Entrez gene	2308	Entrez gene	inhibition
208	Entrez gene	2308	Entrez gene	inhibition
10000	Entrez gene	2309	Entrez gene	inhibition
208	Entrez gene	2309	Entrez gene	inhibition
1950	Entrez gene	2321	Entrez gene	activation
2277	Entrez gene	2321	Entrez gene	activation
3082	Entrez gene	2321	Entrez gene	activation
3479	Entrez gene	2321	Entrez gene	activation
5154	Entrez gene	2321	Entrez gene	activation
5155	Entrez gene	2321	Entrez gene	activation
5228	Entrez gene	2321	Entrez gene	activation
56034	Entrez gene	2321	Entrez gene	activation
7422	Entrez gene	2321	Entrez gene	activation
7423	Entrez gene	2321	Entrez gene	activation
7424	Entrez gene	2321	Entrez gene	activation
80310	Entrez gene	2321	Entrez gene	activation
2323	Entrez gene	2322	Entrez gene	activation
1950	Entrez gene	2324	Entrez gene	activation
2277	Entrez gene	2324	Entrez gene	activation
3082	Entrez gene	2324	Entrez gene	activation
3479	Entrez gene	2324	Entrez gene	activation
5154	Entrez gene	2324	Entrez gene	activation
5155	Entrez gene	2324	Entrez gene	activation
5228	Entrez gene	2324	Entrez gene	activation
56034	Entrez gene	2324	Entrez gene	activation
7422	Entrez gene	2324	Entrez gene	activation
7423	Entrez gene	2324	Entrez gene	activation
7424	Entrez gene	2324	Entrez gene	activation
80310	Entrez gene	2324	Entrez gene	activation
1432	Entrez gene	2353	Entrez gene	activation
5578	Entrez gene	2353	Entrez gene	activation
5579	Entrez gene	2353	Entrez gene	activation
5582	Entrez gene	2353	Entrez gene	activation
5594	Entrez gene	2353	Entrez gene	activation
5595	Entrez gene	2353	Entrez gene	activation
5599	Entrez gene	2353	Entrez gene	activation
5600	Entrez gene	2353	Entrez gene	activation
5601	Entrez gene	2353	Entrez gene	activation
5602	Entrez gene	2353	Entrez gene	activation
5603	Entrez gene	2353	Entrez gene	activation
6300	Entrez gene	2353	Entrez gene	activation
1432	Entrez gene	2354	Entrez gene	activation
5599	Entrez gene	2354	Entrez gene	activation
5600	Entrez gene	2354	Entrez gene	activation
5601	Entrez gene	2354	Entrez gene	activation
5602	Entrez gene	2354	Entrez gene	activation
5603	Entrez gene	2354	Entrez gene	activation
6300	Entrez gene	2354	Entrez gene	activation
1432	Entrez gene	2355	Entrez gene	activation
5599	Entrez gene	2355	Entrez gene	activation
5600	Entrez gene	2355	Entrez gene	activation
5601	Entrez gene	2355	Entrez gene	activation
5602	Entrez gene	2355	Entrez gene	activation
5603	Entrez gene	2355	Entrez gene	activation
6300	Entrez gene	2355	Entrez gene	activation
cpd:C06314	Kegg	2357	Entrez gene	activation
cpd:C06314	Kegg	2358	Entrez gene	activation
cpd:C06314	Kegg	2359	Entrez gene	activation
10000	Entrez gene	2475	Entrez gene	activation
207	Entrez gene	2475	Entrez gene	activation
208	Entrez gene	2475	Entrez gene	activation
23533	Entrez gene	2475	Entrez gene	activation
5290	Entrez gene	2475	Entrez gene	activation
5291	Entrez gene	2475	Entrez gene	activation
5293	Entrez gene	2475	Entrez gene	activation
5294	Entrez gene	2475	Entrez gene	activation
5295	Entrez gene	2475	Entrez gene	activation
5296	Entrez gene	2475	Entrez gene	activation
5562	Entrez gene	2475	Entrez gene	inhibition
5563	Entrez gene	2475	Entrez gene	inhibition
6009	Entrez gene	2475	Entrez gene	activation
84335	Entrez gene	2475	Entrez gene	inhibition
8503	Entrez gene	2475	Entrez gene	activation
1081	Entrez gene	2492	Entrez gene	activation
2488	Entrez gene	2492	Entrez gene	activation
1942	Entrez gene	2534	Entrez gene	activation
1943	Entrez gene	2534	Entrez gene	activation
1944	Entrez gene	2534	Entrez gene	activation
1945	Entrez gene	2534	Entrez gene	activation
1946	Entrez gene	2534	Entrez gene	activation
23624	Entrez gene	2534	Entrez gene	inhibition
4068	Entrez gene	2534	Entrez gene	activation
5621	Entrez gene	2534	Entrez gene	activation
7525	Entrez gene	2534	Entrez gene	activation
857	Entrez gene	2534	Entrez gene	activation
858	Entrez gene	2534	Entrez gene	activation
859	Entrez gene	2534	Entrez gene	activation
867	Entrez gene	2534	Entrez gene	inhibition
868	Entrez gene	2534	Entrez gene	inhibition
cpd:C00076	Kegg	2534	Entrez gene	activation
cpd:C01330	Kegg	2534	Entrez gene	activation
51384	Entrez gene	2535	Entrez gene	activation
54361	Entrez gene	2535	Entrez gene	activation
6422	Entrez gene	2535	Entrez gene	inhibition
6423	Entrez gene	2535	Entrez gene	inhibition
6424	Entrez gene	2535	Entrez gene	inhibition
6425	Entrez gene	2535	Entrez gene	inhibition
7471	Entrez gene	2535	Entrez gene	activation
7472	Entrez gene	2535	Entrez gene	activation
7473	Entrez gene	2535	Entrez gene	activation
7474	Entrez gene	2535	Entrez gene	activation
7475	Entrez gene	2535	Entrez gene	activation
7476	Entrez gene	2535	Entrez gene	activation
7477	Entrez gene	2535	Entrez gene	activation
7478	Entrez gene	2535	Entrez gene	activation
7479	Entrez gene	2535	Entrez gene	activation
7480	Entrez gene	2535	Entrez gene	activation
7481	Entrez gene	2535	Entrez gene	activation
7482	Entrez gene	2535	Entrez gene	activation
7483	Entrez gene	2535	Entrez gene	activation
7484	Entrez gene	2535	Entrez gene	activation
80326	Entrez gene	2535	Entrez gene	activation
81029	Entrez gene	2535	Entrez gene	activation
89780	Entrez gene	2535	Entrez gene	activation
4233	Entrez gene	2549	Entrez gene	activation
cpd:C00334	Kegg	2550	Entrez gene	activation
cpd:C00334	Kegg	2554	Entrez gene	activation
cpd:C00334	Kegg	2555	Entrez gene	activation
cpd:C00334	Kegg	2556	Entrez gene	activation
cpd:C00334	Kegg	2557	Entrez gene	activation
cpd:C00334	Kegg	2558	Entrez gene	activation
cpd:C00334	Kegg	2559	Entrez gene	activation
cpd:C00334	Kegg	2560	Entrez gene	activation
cpd:C00334	Kegg	2561	Entrez gene	activation
cpd:C00334	Kegg	2562	Entrez gene	activation
cpd:C00334	Kegg	2563	Entrez gene	activation
cpd:C00334	Kegg	2564	Entrez gene	activation
cpd:C00334	Kegg	2565	Entrez gene	activation
cpd:C00334	Kegg	2566	Entrez gene	activation
cpd:C00334	Kegg	2567	Entrez gene	activation
cpd:C00334	Kegg	2568	Entrez gene	activation
cpd:C00334	Kegg	2569	Entrez gene	activation
cpd:C00334	Kegg	2570	Entrez gene	activation
cpd:C15901	Kegg	2587	Entrez gene	activation
285362	Entrez gene	2588	Entrez gene	activation
351	Entrez gene	2597	Entrez gene	inhibition
2677	Entrez gene	2621	Entrez gene	activation
cpd:C01501	Kegg	2642	Entrez gene	activation
813	Entrez gene	2677	Entrez gene	inhibition
122809	Entrez gene	2690	Entrez gene	inhibition
1442	Entrez gene	2690	Entrez gene	activation
23624	Entrez gene	2690	Entrez gene	inhibition
2688	Entrez gene	2690	Entrez gene	activation
2689	Entrez gene	2690	Entrez gene	activation
30837	Entrez gene	2690	Entrez gene	inhibition
5777	Entrez gene	2690	Entrez gene	inhibition
8651	Entrez gene	2690	Entrez gene	inhibition
867	Entrez gene	2690	Entrez gene	inhibition
868	Entrez gene	2690	Entrez gene	inhibition
8835	Entrez gene	2690	Entrez gene	inhibition
9021	Entrez gene	2690	Entrez gene	inhibition
9655	Entrez gene	2690	Entrez gene	inhibition
cpd:C16085	Kegg	2692	Entrez gene	activation
cpd:C16025	Kegg	2693	Entrez gene	activation
cpd:C15906	Kegg	2696	Entrez gene	activation
1453	Entrez gene	2697	Entrez gene	activation
5594	Entrez gene	2697	Entrez gene	inhibition
5595	Entrez gene	2697	Entrez gene	inhibition
5598	Entrez gene	2697	Entrez gene	inhibition
983	Entrez gene	2697	Entrez gene	inhibition
122011	Entrez gene	2735	Entrez gene	inhibition
1452	Entrez gene	2735	Entrez gene	inhibition
1453	Entrez gene	2735	Entrez gene	inhibition
1454	Entrez gene	2735	Entrez gene	inhibition
1455	Entrez gene	2735	Entrez gene	inhibition
1456	Entrez gene	2735	Entrez gene	inhibition
23291	Entrez gene	2735	Entrez gene	inhibition
2932	Entrez gene	2735	Entrez gene	inhibition
53944	Entrez gene	2735	Entrez gene	inhibition
5566	Entrez gene	2735	Entrez gene	inhibition
5567	Entrez gene	2735	Entrez gene	inhibition
5568	Entrez gene	2735	Entrez gene	inhibition
5613	Entrez gene	2735	Entrez gene	inhibition
8945	Entrez gene	2735	Entrez gene	inhibition
122011	Entrez gene	2736	Entrez gene	inhibition
1452	Entrez gene	2736	Entrez gene	inhibition
1453	Entrez gene	2736	Entrez gene	inhibition
1454	Entrez gene	2736	Entrez gene	inhibition
1455	Entrez gene	2736	Entrez gene	inhibition
1456	Entrez gene	2736	Entrez gene	inhibition
23291	Entrez gene	2736	Entrez gene	inhibition
2932	Entrez gene	2736	Entrez gene	inhibition
53944	Entrez gene	2736	Entrez gene	inhibition
5566	Entrez gene	2736	Entrez gene	inhibition
5567	Entrez gene	2736	Entrez gene	inhibition
5568	Entrez gene	2736	Entrez gene	inhibition
5613	Entrez gene	2736	Entrez gene	inhibition
8945	Entrez gene	2736	Entrez gene	inhibition
122011	Entrez gene	2737	Entrez gene	inhibition
1452	Entrez gene	2737	Entrez gene	inhibition
1453	Entrez gene	2737	Entrez gene	inhibition
1454	Entrez gene	2737	Entrez gene	inhibition
1455	Entrez gene	2737	Entrez gene	inhibition
1456	Entrez gene	2737	Entrez gene	inhibition
23291	Entrez gene	2737	Entrez gene	inhibition
2932	Entrez gene	2737	Entrez gene	inhibition
53944	Entrez gene	2737	Entrez gene	inhibition
5566	Entrez gene	2737	Entrez gene	inhibition
5567	Entrez gene	2737	Entrez gene	inhibition
5568	Entrez gene	2737	Entrez gene	inhibition
5613	Entrez gene	2737	Entrez gene	inhibition
8945	Entrez gene	2737	Entrez gene	inhibition
cpd:C16048	Kegg	2740	Entrez gene	activation
cpd:C16049	Kegg	2740	Entrez gene	activation
cpd:C00037	Kegg	2741	Entrez gene	activation
cpd:C00099	Kegg	2741	Entrez gene	activation
cpd:C00245	Kegg	2741	Entrez gene	activation
cpd:C00037	Kegg	2742	Entrez gene	activation
cpd:C00099	Kegg	2742	Entrez gene	activation
cpd:C00245	Kegg	2742	Entrez gene	activation
cpd:C00037	Kegg	2743	Entrez gene	activation
cpd:C00099	Kegg	2743	Entrez gene	activation
cpd:C00245	Kegg	2743	Entrez gene	activation
1128	Entrez gene	2767	Entrez gene	activation
1131	Entrez gene	2767	Entrez gene	activation
1133	Entrez gene	2767	Entrez gene	activation
146	Entrez gene	2767	Entrez gene	activation
147	Entrez gene	2767	Entrez gene	activation
148	Entrez gene	2767	Entrez gene	activation
185	Entrez gene	2767	Entrez gene	activation
1909	Entrez gene	2767	Entrez gene	activation
2149	Entrez gene	2767	Entrez gene	activation
2798	Entrez gene	2767	Entrez gene	activation
2911	Entrez gene	2767	Entrez gene	activation
2915	Entrez gene	2767	Entrez gene	activation
3356	Entrez gene	2767	Entrez gene	activation
3357	Entrez gene	2767	Entrez gene	activation
3358	Entrez gene	2767	Entrez gene	activation
5028	Entrez gene	2767	Entrez gene	activation
552	Entrez gene	2767	Entrez gene	activation
553	Entrez gene	2767	Entrez gene	activation
624	Entrez gene	2767	Entrez gene	activation
64805	Entrez gene	2767	Entrez gene	activation
6915	Entrez gene	2767	Entrez gene	activation
9002	Entrez gene	2767	Entrez gene	activation
1394	Entrez gene	2768	Entrez gene	activation
146	Entrez gene	2768	Entrez gene	activation
147	Entrez gene	2768	Entrez gene	activation
148	Entrez gene	2768	Entrez gene	activation
185	Entrez gene	2768	Entrez gene	activation
1909	Entrez gene	2768	Entrez gene	activation
2149	Entrez gene	2768	Entrez gene	activation
2911	Entrez gene	2768	Entrez gene	activation
2915	Entrez gene	2768	Entrez gene	activation
3480	Entrez gene	2768	Entrez gene	activation
[truncated: 8,962 more rows]

## Sheet: SN6
This worksheet provides regulatory interactions in signaling network SN6
Kegg_complex id is listed in worksheet KEGG_COMPLEX
Regulator	ID source	Target	ID source	Effect
1398	Entrez gene	25	Entrez gene	activation
1399	Entrez gene	25	Entrez gene	activation
1969	Entrez gene	25	Entrez gene	activation
2041	Entrez gene	25	Entrez gene	activation
2042	Entrez gene	25	Entrez gene	activation
2043	Entrez gene	25	Entrez gene	activation
2044	Entrez gene	25	Entrez gene	activation
2045	Entrez gene	25	Entrez gene	activation
2046	Entrez gene	25	Entrez gene	activation
2047	Entrez gene	25	Entrez gene	activation
2048	Entrez gene	25	Entrez gene	activation
2049	Entrez gene	25	Entrez gene	activation
2050	Entrez gene	25	Entrez gene	activation
2051	Entrez gene	25	Entrez gene	activation
285220	Entrez gene	25	Entrez gene	activation
pid_m_101290	PID(NCI, BioCarta, Reactome)	25	Entrez gene	activation
pid_m_101640	PID(NCI, BioCarta, Reactome)	25	Entrez gene	activation
1398	Entrez gene	27	Entrez gene	activation
1399	Entrez gene	27	Entrez gene	activation
51422	Entrez gene	31	Entrez gene	inhibition
53632	Entrez gene	31	Entrez gene	inhibition
5562	Entrez gene	31	Entrez gene	inhibition
5563	Entrez gene	31	Entrez gene	inhibition
5564	Entrez gene	31	Entrez gene	inhibition
5565	Entrez gene	31	Entrez gene	inhibition
5571	Entrez gene	31	Entrez gene	inhibition
pid_m_101652	PID(NCI, BioCarta, Reactome)	31	Entrez gene	activation
51422	Entrez gene	32	Entrez gene	inhibition
53632	Entrez gene	32	Entrez gene	inhibition
5562	Entrez gene	32	Entrez gene	inhibition
5563	Entrez gene	32	Entrez gene	inhibition
5564	Entrez gene	32	Entrez gene	inhibition
5565	Entrez gene	32	Entrez gene	inhibition
5571	Entrez gene	32	Entrez gene	inhibition
PA165861294	PharmGKB	48	Entrez gene	inhibition
1729	Entrez gene	58	Entrez gene	activation
3984	Entrez gene	58	Entrez gene	activation
7430	Entrez gene	58	Entrez gene	activation
831	Entrez gene	58	Entrez gene	inhibition
pid_m_100730	PID(NCI, BioCarta, Reactome)	58	Entrez gene	activation
10092	Entrez gene	60	Entrez gene	activation
10093	Entrez gene	60	Entrez gene	activation
10094	Entrez gene	60	Entrez gene	activation
10095	Entrez gene	60	Entrez gene	activation
10109	Entrez gene	60	Entrez gene	activation
103910	Entrez gene	60	Entrez gene	activation
10398	Entrez gene	60	Entrez gene	activation
10552	Entrez gene	60	Entrez gene	activation
10627	Entrez gene	60	Entrez gene	activation
29895	Entrez gene	60	Entrez gene	activation
387	Entrez gene	60	Entrez gene	activation
4301	Entrez gene	60	Entrez gene	activation
4633	Entrez gene	60	Entrez gene	activation
4636	Entrez gene	60	Entrez gene	activation
5578	Entrez gene	60	Entrez gene	activation
5579	Entrez gene	60	Entrez gene	activation
5580	Entrez gene	60	Entrez gene	activation
5581	Entrez gene	60	Entrez gene	activation
5582	Entrez gene	60	Entrez gene	activation
5583	Entrez gene	60	Entrez gene	activation
5588	Entrez gene	60	Entrez gene	activation
5829	Entrez gene	60	Entrez gene	activation
58498	Entrez gene	60	Entrez gene	activation
7414	Entrez gene	60	Entrez gene	activation
7454	Entrez gene	60	Entrez gene	activation
79658	Entrez gene	60	Entrez gene	activation
81873	Entrez gene	60	Entrez gene	activation
8826	Entrez gene	60	Entrez gene	activation
8976	Entrez gene	60	Entrez gene	activation
93408	Entrez gene	60	Entrez gene	activation
kegg_184	Kegg_complex id	60	Entrez gene	activation
10092	Entrez gene	71	Entrez gene	activation
10093	Entrez gene	71	Entrez gene	activation
10094	Entrez gene	71	Entrez gene	activation
10095	Entrez gene	71	Entrez gene	activation
10109	Entrez gene	71	Entrez gene	activation
103910	Entrez gene	71	Entrez gene	activation
10398	Entrez gene	71	Entrez gene	activation
10552	Entrez gene	71	Entrez gene	activation
10627	Entrez gene	71	Entrez gene	activation
29895	Entrez gene	71	Entrez gene	activation
387	Entrez gene	71	Entrez gene	activation
4301	Entrez gene	71	Entrez gene	activation
4633	Entrez gene	71	Entrez gene	activation
4636	Entrez gene	71	Entrez gene	activation
5578	Entrez gene	71	Entrez gene	activation
5579	Entrez gene	71	Entrez gene	activation
5580	Entrez gene	71	Entrez gene	activation
5581	Entrez gene	71	Entrez gene	activation
5582	Entrez gene	71	Entrez gene	activation
5583	Entrez gene	71	Entrez gene	activation
5588	Entrez gene	71	Entrez gene	activation
5829	Entrez gene	71	Entrez gene	activation
58498	Entrez gene	71	Entrez gene	activation
7414	Entrez gene	71	Entrez gene	activation
7454	Entrez gene	71	Entrez gene	activation
79658	Entrez gene	71	Entrez gene	activation
81873	Entrez gene	71	Entrez gene	activation
8826	Entrez gene	71	Entrez gene	activation
8976	Entrez gene	71	Entrez gene	activation
93408	Entrez gene	71	Entrez gene	activation
kegg_184	Kegg_complex id	71	Entrez gene	activation
3624	Entrez gene	92	Entrez gene	activation
3625	Entrez gene	92	Entrez gene	activation
3626	Entrez gene	92	Entrez gene	activation
4838	Entrez gene	92	Entrez gene	activation
83729	Entrez gene	92	Entrez gene	activation
3624	Entrez gene	93	Entrez gene	activation
3625	Entrez gene	93	Entrez gene	activation
3626	Entrez gene	93	Entrez gene	activation
4838	Entrez gene	93	Entrez gene	activation
83729	Entrez gene	93	Entrez gene	activation
163688	Entrez gene	107	Entrez gene	activation
2774	Entrez gene	107	Entrez gene	activation
2778	Entrez gene	107	Entrez gene	activation
3265	Entrez gene	107	Entrez gene	activation
51806	Entrez gene	107	Entrez gene	activation
5566	Entrez gene	107	Entrez gene	activation
5567	Entrez gene	107	Entrez gene	activation
5568	Entrez gene	107	Entrez gene	activation
5578	Entrez gene	107	Entrez gene	activation
5579	Entrez gene	107	Entrez gene	activation
5582	Entrez gene	107	Entrez gene	activation
5613	Entrez gene	107	Entrez gene	activation
801	Entrez gene	107	Entrez gene	activation
805	Entrez gene	107	Entrez gene	activation
808	Entrez gene	107	Entrez gene	activation
810	Entrez gene	107	Entrez gene	activation
cpd:C09076	Kegg	107	Entrez gene	activation
pid_m_101188	PID(NCI, BioCarta, Reactome)	107	Entrez gene	activation
pid_m_101370	PID(NCI, BioCarta, Reactome)	107	Entrez gene	activation
pid_m_102082	PID(NCI, BioCarta, Reactome)	107	Entrez gene	activation
pid_m_102195	PID(NCI, BioCarta, Reactome)	107	Entrez gene	activation
2774	Entrez gene	108	Entrez gene	activation
2778	Entrez gene	108	Entrez gene	activation
5566	Entrez gene	108	Entrez gene	activation
5567	Entrez gene	108	Entrez gene	activation
5568	Entrez gene	108	Entrez gene	activation
5578	Entrez gene	108	Entrez gene	activation
5579	Entrez gene	108	Entrez gene	activation
5582	Entrez gene	108	Entrez gene	activation
5613	Entrez gene	108	Entrez gene	activation
10672	Entrez gene	109	Entrez gene	inhibition
163688	Entrez gene	109	Entrez gene	activation
2767	Entrez gene	109	Entrez gene	inhibition
2768	Entrez gene	109	Entrez gene	inhibition
2769	Entrez gene	109	Entrez gene	inhibition
2774	Entrez gene	109	Entrez gene	activation
2776	Entrez gene	109	Entrez gene	inhibition
2778	Entrez gene	109	Entrez gene	activation
3784	Entrez gene	109	Entrez gene	activation
51806	Entrez gene	109	Entrez gene	activation
5566	Entrez gene	109	Entrez gene	activation
5567	Entrez gene	109	Entrez gene	activation
5568	Entrez gene	109	Entrez gene	activation
5578	Entrez gene	109	Entrez gene	activation
5579	Entrez gene	109	Entrez gene	activation
5582	Entrez gene	109	Entrez gene	activation
5592	Entrez gene	109	Entrez gene	activation
5593	Entrez gene	109	Entrez gene	activation
5613	Entrez gene	109	Entrez gene	activation
6558	Entrez gene	109	Entrez gene	activation
801	Entrez gene	109	Entrez gene	activation
805	Entrez gene	109	Entrez gene	activation
808	Entrez gene	109	Entrez gene	activation
810	Entrez gene	109	Entrez gene	activation
815	Entrez gene	109	Entrez gene	inhibition
816	Entrez gene	109	Entrez gene	inhibition
817	Entrez gene	109	Entrez gene	inhibition
818	Entrez gene	109	Entrez gene	inhibition
2774	Entrez gene	111	Entrez gene	activation
2778	Entrez gene	111	Entrez gene	activation
5566	Entrez gene	111	Entrez gene	activation
5567	Entrez gene	111	Entrez gene	activation
5568	Entrez gene	111	Entrez gene	activation
5578	Entrez gene	111	Entrez gene	activation
5579	Entrez gene	111	Entrez gene	activation
5582	Entrez gene	111	Entrez gene	activation
5613	Entrez gene	111	Entrez gene	activation
2778	Entrez gene	112	Entrez gene	activation
5566	Entrez gene	112	Entrez gene	activation
5567	Entrez gene	112	Entrez gene	activation
5568	Entrez gene	112	Entrez gene	activation
5578	Entrez gene	112	Entrez gene	activation
5579	Entrez gene	112	Entrez gene	activation
5582	Entrez gene	112	Entrez gene	activation
5613	Entrez gene	112	Entrez gene	activation
2774	Entrez gene	113	Entrez gene	activation
2778	Entrez gene	113	Entrez gene	activation
5566	Entrez gene	113	Entrez gene	activation
5567	Entrez gene	113	Entrez gene	activation
5568	Entrez gene	113	Entrez gene	activation
5578	Entrez gene	113	Entrez gene	activation
5579	Entrez gene	113	Entrez gene	activation
5582	Entrez gene	113	Entrez gene	activation
5613	Entrez gene	113	Entrez gene	activation
163688	Entrez gene	114	Entrez gene	activation
2774	Entrez gene	114	Entrez gene	activation
2778	Entrez gene	114	Entrez gene	activation
51806	Entrez gene	114	Entrez gene	activation
5566	Entrez gene	114	Entrez gene	activation
5567	Entrez gene	114	Entrez gene	activation
5568	Entrez gene	114	Entrez gene	activation
5578	Entrez gene	114	Entrez gene	activation
5579	Entrez gene	114	Entrez gene	activation
5582	Entrez gene	114	Entrez gene	activation
5613	Entrez gene	114	Entrez gene	activation
801	Entrez gene	114	Entrez gene	activation
805	Entrez gene	114	Entrez gene	activation
808	Entrez gene	114	Entrez gene	activation
810	Entrez gene	114	Entrez gene	activation
2774	Entrez gene	115	Entrez gene	activation
2778	Entrez gene	115	Entrez gene	activation
3784	Entrez gene	115	Entrez gene	activation
5566	Entrez gene	115	Entrez gene	activation
5567	Entrez gene	115	Entrez gene	activation
5568	Entrez gene	115	Entrez gene	activation
5578	Entrez gene	115	Entrez gene	activation
5579	Entrez gene	115	Entrez gene	activation
5582	Entrez gene	115	Entrez gene	activation
5613	Entrez gene	115	Entrez gene	activation
6558	Entrez gene	115	Entrez gene	activation
cpd:C16088	Kegg	117	Entrez gene	activation
cpd:C16089	Kegg	117	Entrez gene	activation
cpd:C00212	Kegg	134	Entrez gene	activation
cpd:C00212	Kegg	135	Entrez gene	activation
cpd:C00212	Kegg	136	Entrez gene	activation
cpd:C00212	Kegg	140	Entrez gene	activation
PA164712344	PharmGKB	146	Entrez gene	inhibition
PA164712345	PharmGKB	146	Entrez gene	inhibition
PA165854509	PharmGKB	146	Entrez gene	activation
PA449396	PharmGKB	146	Entrez gene	activation
PA449470	PharmGKB	146	Entrez gene	activation
PA450121	PharmGKB	146	Entrez gene	activation
PA450431	PharmGKB	146	Entrez gene	activation
PA450649	PharmGKB	146	Entrez gene	activation
PA450935	PharmGKB	146	Entrez gene	activation
cpd:C00547	Kegg	146	Entrez gene	activation
cpd:C00788	Kegg	146	Entrez gene	activation
PA164712344	PharmGKB	147	Entrez gene	inhibition
PA164712345	PharmGKB	147	Entrez gene	inhibition
PA165854509	PharmGKB	147	Entrez gene	activation
PA449396	PharmGKB	147	Entrez gene	activation
PA449470	PharmGKB	147	Entrez gene	activation
PA450121	PharmGKB	147	Entrez gene	activation
PA450431	PharmGKB	147	Entrez gene	activation
PA450649	PharmGKB	147	Entrez gene	activation
PA450935	PharmGKB	147	Entrez gene	activation
cpd:C00547	Kegg	147	Entrez gene	activation
cpd:C00788	Kegg	147	Entrez gene	activation
PA164712344	PharmGKB	148	Entrez gene	inhibition
PA164712345	PharmGKB	148	Entrez gene	inhibition
PA165854509	PharmGKB	148	Entrez gene	activation
PA449396	PharmGKB	148	Entrez gene	activation
PA449470	PharmGKB	148	Entrez gene	activation
PA450121	PharmGKB	148	Entrez gene	activation
PA450431	PharmGKB	148	Entrez gene	activation
PA450649	PharmGKB	148	Entrez gene	activation
PA450935	PharmGKB	148	Entrez gene	activation
cpd:C00547	Kegg	148	Entrez gene	activation
cpd:C00788	Kegg	148	Entrez gene	activation
PA165854509	PharmGKB	150	Entrez gene	activation
PA448665	PharmGKB	150	Entrez gene	activation
PA449051	PharmGKB	150	Entrez gene	activation
PA449396	PharmGKB	150	Entrez gene	activation
PA449470	PharmGKB	150	Entrez gene	activation
PA450121	PharmGKB	150	Entrez gene	activation
PA450649	PharmGKB	150	Entrez gene	activation
PA451946	PharmGKB	150	Entrez gene	inhibition
cpd:C00547	Kegg	150	Entrez gene	activation
cpd:C00788	Kegg	150	Entrez gene	activation
PA165854509	PharmGKB	151	Entrez gene	activation
PA448665	PharmGKB	151	Entrez gene	activation
PA449051	PharmGKB	151	Entrez gene	activation
PA449396	PharmGKB	151	Entrez gene	activation
PA449470	PharmGKB	151	Entrez gene	activation
PA450121	PharmGKB	151	Entrez gene	activation
PA450649	PharmGKB	151	Entrez gene	activation
PA451946	PharmGKB	151	Entrez gene	inhibition
cpd:C00547	Kegg	151	Entrez gene	activation
cpd:C00788	Kegg	151	Entrez gene	activation
PA165854509	PharmGKB	152	Entrez gene	activation
PA448665	PharmGKB	152	Entrez gene	activation
PA449051	PharmGKB	152	Entrez gene	activation
PA449396	PharmGKB	152	Entrez gene	activation
PA449470	PharmGKB	152	Entrez gene	activation
PA450121	PharmGKB	152	Entrez gene	activation
PA450649	PharmGKB	152	Entrez gene	activation
PA451946	PharmGKB	152	Entrez gene	inhibition
cpd:C00547	Kegg	152	Entrez gene	activation
cpd:C00788	Kegg	152	Entrez gene	activation
100132941	Entrez gene	153	Entrez gene	activation
100291917	Entrez gene	153	Entrez gene	activation
PA164712541	PharmGKB	153	Entrez gene	inhibition
PA164712547	PharmGKB	153	Entrez gene	inhibition
PA165854509	PharmGKB	153	Entrez gene	activation
PA449381	PharmGKB	153	Entrez gene	activation
cpd:C00547	Kegg	153	Entrez gene	activation
cpd:C00788	Kegg	153	Entrez gene	activation
PA10079	PharmGKB	154	Entrez gene	activation
PA134687907	PharmGKB	154	Entrez gene	activation
PA164712541	PharmGKB	154	Entrez gene	inhibition
PA165854509	PharmGKB	154	Entrez gene	activation
PA448068	PharmGKB	154	Entrez gene	activation
PA451258	PharmGKB	154	Entrez gene	activation
PA451300	PharmGKB	154	Entrez gene	activation
PA451616	PharmGKB	154	Entrez gene	activation
cpd:C00547	Kegg	154	Entrez gene	activation
cpd:C00788	Kegg	154	Entrez gene	activation
cpd:C00547	Kegg	155	Entrez gene	activation
cpd:C00788	Kegg	155	Entrez gene	activation
2912	Entrez gene	156	Entrez gene	activation
2913	Entrez gene	156	Entrez gene	activation
2912	Entrez gene	157	Entrez gene	activation
2913	Entrez gene	157	Entrez gene	activation
PA165855232	PharmGKB	185	Entrez gene	activation
cpd:C02135	Kegg	185	Entrez gene	activation
cpd:C15848	Kegg	185	Entrez gene	activation
PA165855232	PharmGKB	186	Entrez gene	activation
cpd:C02135	Kegg	186	Entrez gene	activation
cpd:C15848	Kegg	186	Entrez gene	activation
cpd:C15855	Kegg	187	Entrez gene	activation
cpd:C15856	Kegg	187	Entrez gene	activation
23533	Entrez gene	207	Entrez gene	activation
28227	Entrez gene	207	Entrez gene	inhibition
3611	Entrez gene	207	Entrez gene	activation
3636	Entrez gene	207	Entrez gene	activation
5163	Entrez gene	207	Entrez gene	activation
5164	Entrez gene	207	Entrez gene	activation
5170	Entrez gene	207	Entrez gene	activation
5286	Entrez gene	207	Entrez gene	activation
5287	Entrez gene	207	Entrez gene	activation
5290	Entrez gene	207	Entrez gene	activation
5291	Entrez gene	207	Entrez gene	activation
5293	Entrez gene	207	Entrez gene	activation
5294	Entrez gene	207	Entrez gene	activation
5295	Entrez gene	207	Entrez gene	activation
5296	Entrez gene	207	Entrez gene	activation
55012	Entrez gene	207	Entrez gene	inhibition
5516	Entrez gene	207	Entrez gene	inhibition
5518	Entrez gene	207	Entrez gene	inhibition
5519	Entrez gene	207	Entrez gene	inhibition
5520	Entrez gene	207	Entrez gene	inhibition
5521	Entrez gene	207	Entrez gene	inhibition
5522	Entrez gene	207	Entrez gene	inhibition
5523	Entrez gene	207	Entrez gene	inhibition
5525	Entrez gene	207	Entrez gene	inhibition
5526	Entrez gene	207	Entrez gene	inhibition
5527	Entrez gene	207	Entrez gene	inhibition
5529	Entrez gene	207	Entrez gene	inhibition
55844	Entrez gene	207	Entrez gene	inhibition
5728	Entrez gene	207	Entrez gene	inhibition
8503	Entrez gene	207	Entrez gene	activation
cpd:C05981	Kegg	207	Entrez gene	activation
pid_m_100403	PID(NCI, BioCarta, Reactome)	207	Entrez gene	activation
pid_m_101753	PID(NCI, BioCarta, Reactome)	207	Entrez gene	activation
23533	Entrez gene	208	Entrez gene	activation
28227	Entrez gene	208	Entrez gene	inhibition
3611	Entrez gene	208	Entrez gene	activation
5163	Entrez gene	208	Entrez gene	activation
5170	Entrez gene	208	Entrez gene	activation
5286	Entrez gene	208	Entrez gene	activation
5287	Entrez gene	208	Entrez gene	activation
5290	Entrez gene	208	Entrez gene	activation
5291	Entrez gene	208	Entrez gene	activation
5293	Entrez gene	208	Entrez gene	activation
5294	Entrez gene	208	Entrez gene	activation
5295	Entrez gene	208	Entrez gene	activation
5296	Entrez gene	208	Entrez gene	activation
55012	Entrez gene	208	Entrez gene	inhibition
5515	Entrez gene	208	Entrez gene	inhibition
5516	Entrez gene	208	Entrez gene	inhibition
5518	Entrez gene	208	Entrez gene	inhibition
5519	Entrez gene	208	Entrez gene	inhibition
5520	Entrez gene	208	Entrez gene	inhibition
5521	Entrez gene	208	Entrez gene	inhibition
5522	Entrez gene	208	Entrez gene	inhibition
5523	Entrez gene	208	Entrez gene	inhibition
5525	Entrez gene	208	Entrez gene	inhibition
5526	Entrez gene	208	Entrez gene	inhibition
5527	Entrez gene	208	Entrez gene	inhibition
5528	Entrez gene	208	Entrez gene	inhibition
5529	Entrez gene	208	Entrez gene	inhibition
55844	Entrez gene	208	Entrez gene	inhibition
5728	Entrez gene	208	Entrez gene	inhibition
8503	Entrez gene	208	Entrez gene	activation
cpd:C05981	Kegg	208	Entrez gene	activation
8646	Entrez gene	268	Entrez gene	inhibition
9241	Entrez gene	268	Entrez gene	inhibition
151449	Entrez gene	269	Entrez gene	activation
268	Entrez gene	269	Entrez gene	activation
353500	Entrez gene	269	Entrez gene	activation
392255	Entrez gene	269	Entrez gene	activation
650	Entrez gene	269	Entrez gene	activation
652	Entrez gene	269	Entrez gene	activation
653	Entrez gene	269	Entrez gene	activation
654	Entrez gene	269	Entrez gene	activation
655	Entrez gene	269	Entrez gene	activation
656	Entrez gene	269	Entrez gene	activation
8200	Entrez gene	269	Entrez gene	activation
pid_m_101833	PID(NCI, BioCarta, Reactome)	301	Entrez gene	activation
pid_m_101572	PID(NCI, BioCarta, Reactome)	317	Entrez gene	activation
pid_m_101573	PID(NCI, BioCarta, Reactome)	317	Entrez gene	activation
56616	Entrez gene	329	Entrez gene	activation
56616	Entrez gene	330	Entrez gene	activation
pid_m_100734	PID(NCI, BioCarta, Reactome)	332	Entrez gene	activation
356	Entrez gene	355	Entrez gene	activation
5566	Entrez gene	359	Entrez gene	activation
5567	Entrez gene	359	Entrez gene	activation
5568	Entrez gene	359	Entrez gene	activation
5613	Entrez gene	359	Entrez gene	activation
cpd:C00280	Kegg	367	Entrez gene	activation
cpd:C00410	Kegg	367	Entrez gene	activation
cpd:C00535	Kegg	367	Entrez gene	activation
cpd:C00735	Kegg	367	Entrez gene	activation
cpd:C00762	Kegg	367	Entrez gene	activation
cpd:C00951	Kegg	367	Entrez gene	activation
cpd:C01227	Kegg	367	Entrez gene	activation
cpd:C03917	Kegg	367	Entrez gene	activation
cpd:C07653	Kegg	367	Entrez gene	activation
22800	Entrez gene	369	Entrez gene	activation
22808	Entrez gene	369	Entrez gene	activation
3265	Entrez gene	369	Entrez gene	activation
3845	Entrez gene	369	Entrez gene	activation
4893	Entrez gene	369	Entrez gene	activation
5578	Entrez gene	369	Entrez gene	activation
5579	Entrez gene	369	Entrez gene	activation
5580	Entrez gene	369	Entrez gene	activation
5581	Entrez gene	369	Entrez gene	activation
5582	Entrez gene	369	Entrez gene	activation
5583	Entrez gene	369	Entrez gene	activation
5588	Entrez gene	369	Entrez gene	activation
5906	Entrez gene	369	Entrez gene	activation
5908	Entrez gene	369	Entrez gene	activation
6237	Entrez gene	369	Entrez gene	activation
10564	Entrez gene	375	Entrez gene	activation
10565	Entrez gene	375	Entrez gene	activation
160622	Entrez gene	375	Entrez gene	activation
27128	Entrez gene	375	Entrez gene	activation
8729	Entrez gene	375	Entrez gene	activation
9265	Entrez gene	375	Entrez gene	activation
9266	Entrez gene	375	Entrez gene	activation
9267	Entrez gene	375	Entrez gene	activation
50807	Entrez gene	382	Entrez gene	activation
55616	Entrez gene	382	Entrez gene	activation
8853	Entrez gene	382	Entrez gene	activation
10451	Entrez gene	387	Entrez gene	activation
10564	Entrez gene	387	Entrez gene	activation
10565	Entrez gene	387	Entrez gene	activation
10928	Entrez gene	387	Entrez gene	activation
1123	Entrez gene	387	Entrez gene	activation
116984	Entrez gene	387	Entrez gene	activation
116985	Entrez gene	387	Entrez gene	activation
23365	Entrez gene	387	Entrez gene	activation
25791	Entrez gene	387	Entrez gene	activation
26286	Entrez gene	387	Entrez gene	activation
27128	Entrez gene	387	Entrez gene	activation
2889	Entrez gene	387	Entrez gene	activation
2909	Entrez gene	387	Entrez gene	inhibition
392	Entrez gene	387	Entrez gene	activation
393	Entrez gene	387	Entrez gene	activation
395	Entrez gene	387	Entrez gene	activation
396	Entrez gene	387	Entrez gene	activation
397	Entrez gene	387	Entrez gene	activation
398	Entrez gene	387	Entrez gene	activation
4688	Entrez gene	387	Entrez gene	activation
4804	Entrez gene	387	Entrez gene	inhibition
5058	Entrez gene	387	Entrez gene	activation
50807	Entrez gene	387	Entrez gene	activation
55738	Entrez gene	387	Entrez gene	activation
5578	Entrez gene	387	Entrez gene	activation
5579	Entrez gene	387	Entrez gene	activation
5580	Entrez gene	387	Entrez gene	activation
5581	Entrez gene	387	Entrez gene	activation
5582	Entrez gene	387	Entrez gene	activation
5583	Entrez gene	387	Entrez gene	activation
5588	Entrez gene	387	Entrez gene	activation
5594	Entrez gene	387	Entrez gene	activation
5595	Entrez gene	387	Entrez gene	activation
5900	Entrez gene	387	Entrez gene	activation
5906	Entrez gene	387	Entrez gene	inhibition
5908	Entrez gene	387	Entrez gene	inhibition
5923	Entrez gene	387	Entrez gene	activation
6714	Entrez gene	387	Entrez gene	inhibition
7048	Entrez gene	387	Entrez gene	activation
7204	Entrez gene	387	Entrez gene	activation
7409	Entrez gene	387	Entrez gene	activation
7410	Entrez gene	387	Entrez gene	activation
773	Entrez gene	387	Entrez gene	activation
7984	Entrez gene	387	Entrez gene	activation
834	Entrez gene	387	Entrez gene	activation
836	Entrez gene	387	Entrez gene	activation
8729	Entrez gene	387	Entrez gene	activation
8853	Entrez gene	387	Entrez gene	activation
9138	Entrez gene	387	Entrez gene	activation
9181	Entrez gene	387	Entrez gene	activation
9265	Entrez gene	387	Entrez gene	activation
9266	Entrez gene	387	Entrez gene	activation
9267	Entrez gene	387	Entrez gene	activation
9826	Entrez gene	387	Entrez gene	activation
kegg_141	Kegg_complex id	387	Entrez gene	inhibition
pid_m_101067	PID(NCI, BioCarta, Reactome)	387	Entrez gene	activation
pid_m_101711	PID(NCI, BioCarta, Reactome)	387	Entrez gene	activation
pid_m_102262	PID(NCI, BioCarta, Reactome)	387	Entrez gene	activation
pid_m_102408	PID(NCI, BioCarta, Reactome)	387	Entrez gene	activation
26084	Entrez gene	391	Entrez gene	activation
6714	Entrez gene	394	Entrez gene	activation
7070	Entrez gene	394	Entrez gene	inhibition
7204	Entrez gene	394	Entrez gene	activation
7409	Entrez gene	394	Entrez gene	activation
773	Entrez gene	394	Entrez gene	activation
7984	Entrez gene	394	Entrez gene	activation
9138	Entrez gene	394	Entrez gene	activation
5566	Entrez gene	396	Entrez gene	activation
5567	Entrez gene	396	Entrez gene	activation
5568	Entrez gene	396	Entrez gene	activation
5613	Entrez gene	396	Entrez gene	activation
5566	Entrez gene	397	Entrez gene	activation
5567	Entrez gene	397	Entrez gene	activation
5568	Entrez gene	397	Entrez gene	activation
5613	Entrez gene	397	Entrez gene	activation
834	Entrez gene	397	Entrez gene	activation
836	Entrez gene	397	Entrez gene	activation
5566	Entrez gene	398	Entrez gene	activation
5567	Entrez gene	398	Entrez gene	activation
5568	Entrez gene	398	Entrez gene	activation
5613	Entrez gene	398	Entrez gene	activation
cpd:C07535	Kegg	405	Entrez gene	activation
285362	Entrez gene	410	Entrez gene	activation
285362	Entrez gene	411	Entrez gene	activation
1432	Entrez gene	466	Entrez gene	activation
1965	Entrez gene	468	Entrez gene	activation
27330	Entrez gene	468	Entrez gene	activation
2932	Entrez gene	468	Entrez gene	inhibition
5499	Entrez gene	468	Entrez gene	inhibition
5500	Entrez gene	468	Entrez gene	inhibition
5501	Entrez gene	468	Entrez gene	inhibition
5566	Entrez gene	468	Entrez gene	activation
5567	Entrez gene	468	Entrez gene	activation
5568	Entrez gene	468	Entrez gene	activation
5613	Entrez gene	468	Entrez gene	activation
6195	Entrez gene	468	Entrez gene	activation
6196	Entrez gene	468	Entrez gene	activation
6197	Entrez gene	468	Entrez gene	activation
814	Entrez gene	468	Entrez gene	activation
815	Entrez gene	468	Entrez gene	activation
816	Entrez gene	468	Entrez gene	activation
817	Entrez gene	468	Entrez gene	activation
818	Entrez gene	468	Entrez gene	activation
8986	Entrez gene	468	Entrez gene	activation
9252	Entrez gene	468	Entrez gene	activation
9261	Entrez gene	468	Entrez gene	activation
cpd:C00076	Kegg	468	Entrez gene	activation
9365	Entrez gene	476	Entrez gene	activation
9365	Entrez gene	477	Entrez gene	activation
9365	Entrez gene	478	Entrez gene	activation
9365	Entrez gene	480	Entrez gene	activation
9365	Entrez gene	481	Entrez gene	activation
9365	Entrez gene	482	Entrez gene	activation
9365	Entrez gene	483	Entrez gene	activation
9365	Entrez gene	486	Entrez gene	activation
5350	Entrez gene	487	Entrez gene	inhibition
PA448871	PharmGKB	487	Entrez gene	inhibition
5350	Entrez gene	488	Entrez gene	inhibition
PA165861294	PharmGKB	488	Entrez gene	inhibition
PA448871	PharmGKB	488	Entrez gene	inhibition
5350	Entrez gene	489	Entrez gene	inhibition
PA448871	PharmGKB	489	Entrez gene	inhibition
PA165861294	PharmGKB	498	Entrez gene	activation
PA165861294	PharmGKB	506	Entrez gene	activation
PA165861294	PharmGKB	509	Entrez gene	activation
PA165861294	PharmGKB	513	Entrez gene	activation
PA165861294	PharmGKB	514	Entrez gene	activation
PA165861294	PharmGKB	515	Entrez gene	activation
PA165861294	PharmGKB	521	Entrez gene	activation
9894	Entrez gene	545	Entrez gene	activation
10672	Entrez gene	552	Entrez gene	activation
2768	Entrez gene	552	Entrez gene	activation
cpd:C13662	Kegg	552	Entrez gene	activation
10672	Entrez gene	553	Entrez gene	activation
2768	Entrez gene	553	Entrez gene	activation
cpd:C13662	Kegg	553	Entrez gene	activation
551	Entrez gene	554	Entrez gene	activation
cpd:C13662	Kegg	554	Entrez gene	activation
10000	Entrez gene	572	Entrez gene	inhibition
11261	Entrez gene	572	Entrez gene	activation
208	Entrez gene	572	Entrez gene	inhibition
5530	Entrez gene	572	Entrez gene	activation
5532	Entrez gene	572	Entrez gene	activation
5533	Entrez gene	572	Entrez gene	activation
5534	Entrez gene	572	Entrez gene	activation
5535	Entrez gene	572	Entrez gene	activation
5566	Entrez gene	572	Entrez gene	inhibition
5567	Entrez gene	572	Entrez gene	inhibition
5568	Entrez gene	572	Entrez gene	inhibition
5573	Entrez gene	572	Entrez gene	inhibition
5575	Entrez gene	572	Entrez gene	inhibition
5576	Entrez gene	572	Entrez gene	inhibition
5577	Entrez gene	572	Entrez gene	inhibition
5595	Entrez gene	572	Entrez gene	activation
5604	Entrez gene	572	Entrez gene	inhibition
5613	Entrez gene	572	Entrez gene	inhibition
63928	Entrez gene	572	Entrez gene	activation
cpd:C00195	Kegg	572	Entrez gene	activation
pid_m_100404	PID(NCI, BioCarta, Reactome)	572	Entrez gene	activation
596	Entrez gene	578	Entrez gene	inhibition
637	Entrez gene	578	Entrez gene	activation
596	Entrez gene	581	Entrez gene	inhibition
637	Entrez gene	581	Entrez gene	activation
7157	Entrez gene	581	Entrez gene	activation
cpd:C00195	Kegg	581	Entrez gene	activation
pid_m_100568	PID(NCI, BioCarta, Reactome)	581	Entrez gene	activation
2932	Entrez gene	595	Entrez gene	inhibition
7832	Entrez gene	595	Entrez gene	activation
10000	Entrez gene	596	Entrez gene	activation
1649	Entrez gene	596	Entrez gene	inhibition
207	Entrez gene	596	Entrez gene	activation
208	Entrez gene	596	Entrez gene	activation
5594	Entrez gene	596	Entrez gene	inhibition
5595	Entrez gene	596	Entrez gene	inhibition
5599	Entrez gene	596	Entrez gene	activation
6647	Entrez gene	596	Entrez gene	inhibition
PA451879	PharmGKB	596	Entrez gene	activation
pid_m_100404	PID(NCI, BioCarta, Reactome)	596	Entrez gene	activation
pid_m_101732	PID(NCI, BioCarta, Reactome)	596	Entrez gene	activation
10000	Entrez gene	598	Entrez gene	activation
207	Entrez gene	598	Entrez gene	activation
208	Entrez gene	598	Entrez gene	activation
pid_m_100404	PID(NCI, BioCarta, Reactome)	598	Entrez gene	activation
10673	Entrez gene	608	Entrez gene	activation
8741	Entrez gene	608	Entrez gene	activation
1399	Entrez gene	613	Entrez gene	activation
PA165855236	PharmGKB	623	Entrez gene	activation
cpd:C00306	Kegg	623	Entrez gene	activation
3816	Entrez gene	624	Entrez gene	activation
3817	Entrez gene	624	Entrez gene	activation
PA165855236	PharmGKB	624	Entrez gene	activation
cpd:C00306	Kegg	624	Entrez gene	activation
2677	Entrez gene	632	Entrez gene	activation
3002	Entrez gene	637	Entrez gene	activation
841	Entrez gene	637	Entrez gene	activation
pid_m_101848	PID(NCI, BioCarta, Reactome)	637	Entrez gene	activation
pid_m_102103	PID(NCI, BioCarta, Reactome)	637	Entrez gene	activation
pid_m_102106	PID(NCI, BioCarta, Reactome)	637	Entrez gene	activation
10563	Entrez gene	643	Entrez gene	activation
8646	Entrez gene	650	Entrez gene	inhibition
9241	Entrez gene	650	Entrez gene	inhibition
8646	Entrez gene	652	Entrez gene	inhibition
9241	Entrez gene	652	Entrez gene	inhibition
8646	Entrez gene	653	Entrez gene	inhibition
9241	Entrez gene	653	Entrez gene	inhibition
8646	Entrez gene	654	Entrez gene	inhibition
9241	Entrez gene	654	Entrez gene	inhibition
8646	Entrez gene	655	Entrez gene	inhibition
9241	Entrez gene	655	Entrez gene	inhibition
8646	Entrez gene	656	Entrez gene	inhibition
9241	Entrez gene	656	Entrez gene	inhibition
151449	Entrez gene	659	Entrez gene	activation
268	Entrez gene	659	Entrez gene	activation
353500	Entrez gene	659	Entrez gene	activation
392255	Entrez gene	659	Entrez gene	activation
650	Entrez gene	659	Entrez gene	activation
652	Entrez gene	659	Entrez gene	activation
653	Entrez gene	659	Entrez gene	activation
654	Entrez gene	659	Entrez gene	activation
655	Entrez gene	659	Entrez gene	activation
656	Entrez gene	659	Entrez gene	activation
8200	Entrez gene	659	Entrez gene	activation
472	Entrez gene	672	Entrez gene	activation
545	Entrez gene	672	Entrez gene	activation
pid_m_101290	PID(NCI, BioCarta, Reactome)	672	Entrez gene	activation
22800	Entrez gene	673	Entrez gene	activation
22808	Entrez gene	673	Entrez gene	activation
3265	Entrez gene	673	Entrez gene	activation
3845	Entrez gene	673	Entrez gene	activation
4893	Entrez gene	673	Entrez gene	activation
5578	Entrez gene	673	Entrez gene	activation
5579	Entrez gene	673	Entrez gene	activation
5580	Entrez gene	673	Entrez gene	activation
5581	Entrez gene	673	Entrez gene	activation
5582	Entrez gene	673	Entrez gene	activation
5583	Entrez gene	673	Entrez gene	activation
5588	Entrez gene	673	Entrez gene	activation
5906	Entrez gene	673	Entrez gene	activation
5908	Entrez gene	673	Entrez gene	activation
6009	Entrez gene	673	Entrez gene	inhibition
6237	Entrez gene	673	Entrez gene	activation
2177	Entrez gene	675	Entrez gene	activation
pid_m_101290	PID(NCI, BioCarta, Reactome)	675	Entrez gene	activation
cpd:C15995	Kegg	680	Entrez gene	activation
cpd:C16115	Kegg	680	Entrez gene	activation
5592	Entrez gene	683	Entrez gene	activation
5593	Entrez gene	683	Entrez gene	activation
4067	Entrez gene	695	Entrez gene	activation
5777	Entrez gene	695	Entrez gene	inhibition
6850	Entrez gene	695	Entrez gene	activation
kegg_75	Kegg_complex id	695	Entrez gene	activation
pid_m_100403	PID(NCI, BioCarta, Reactome)	695	Entrez gene	activation
pid_m_100693	PID(NCI, BioCarta, Reactome)	695	Entrez gene	activation
pid_m_101961	PID(NCI, BioCarta, Reactome)	695	Entrez gene	activation
27330	Entrez gene	699	Entrez gene	activation
6195	Entrez gene	699	Entrez gene	activation
6196	Entrez gene	699	Entrez gene	activation
6197	Entrez gene	699	Entrez gene	activation
cpd:C05113	Kegg	706	Entrez gene	activation
811	Entrez gene	712	Entrez gene	inhibition
811	Entrez gene	713	Entrez gene	inhibition
811	Entrez gene	714	Entrez gene	inhibition
710	Entrez gene	715	Entrez gene	inhibition
1604	Entrez gene	718	Entrez gene	inhibition
3426	Entrez gene	718	Entrez gene	inhibition
4179	Entrez gene	718	Entrez gene	inhibition
5340	Entrez gene	718	Entrez gene	inhibition
cpd:C00001	Kegg	718	Entrez gene	activation
kegg_190	Kegg_complex id	718	Entrez gene	activation
kegg_277	Kegg_complex id	718	Entrez gene	activation
kegg_359	Kegg_complex id	718	Entrez gene	activation
718	Entrez gene	719	Entrez gene	activation
cpd:C16510	Kegg	719	Entrez gene	activation
10747	Entrez gene	720	Entrez gene	activation
5648	Entrez gene	720	Entrez gene	activation
722	Entrez gene	720	Entrez gene	inhibition
725	Entrez gene	720	Entrez gene	inhibition
kegg_189	Kegg_complex id	720	Entrez gene	activation
10747	Entrez gene	721	Entrez gene	activation
5648	Entrez gene	721	Entrez gene	activation
722	Entrez gene	721	Entrez gene	inhibition
725	Entrez gene	721	Entrez gene	inhibition
kegg_189	Kegg_complex id	721	Entrez gene	activation
718	Entrez gene	727	Entrez gene	activation
727	Entrez gene	728	Entrez gene	activation
cpd:C02002	Kegg	728	Entrez gene	activation
727	Entrez gene	729	Entrez gene	activation
729	Entrez gene	730	Entrez gene	activation
730	Entrez gene	731	Entrez gene	activation
966	Entrez gene	731	Entrez gene	inhibition
730	Entrez gene	732	Entrez gene	activation
966	Entrez gene	732	Entrez gene	inhibition
730	Entrez gene	733	Entrez gene	activation
966	Entrez gene	733	Entrez gene	inhibition
731	Entrez gene	735	Entrez gene	activation
732	Entrez gene	735	Entrez gene	activation
733	Entrez gene	735	Entrez gene	activation
966	Entrez gene	735	Entrez gene	inhibition
PA448871	PharmGKB	768	Entrez gene	inhibition
PA448871	PharmGKB	771	Entrez gene	inhibition
10681	Entrez gene	773	Entrez gene	inhibition
2770	Entrez gene	773	Entrez gene	inhibition
2771	Entrez gene	773	Entrez gene	inhibition
2773	Entrez gene	773	Entrez gene	inhibition
2775	Entrez gene	773	Entrez gene	inhibition
2782	Entrez gene	773	Entrez gene	inhibition
2783	Entrez gene	773	Entrez gene	inhibition
2784	Entrez gene	773	Entrez gene	inhibition
2785	Entrez gene	773	Entrez gene	inhibition
2786	Entrez gene	773	Entrez gene	inhibition
2787	Entrez gene	773	Entrez gene	inhibition
2788	Entrez gene	773	Entrez gene	inhibition
2790	Entrez gene	773	Entrez gene	inhibition
2791	Entrez gene	773	Entrez gene	inhibition
2792	Entrez gene	773	Entrez gene	inhibition
2793	Entrez gene	773	Entrez gene	inhibition
3760	Entrez gene	773	Entrez gene	inhibition
51764	Entrez gene	773	Entrez gene	inhibition
54331	Entrez gene	773	Entrez gene	inhibition
55970	Entrez gene	773	Entrez gene	inhibition
59345	Entrez gene	773	Entrez gene	inhibition
94235	Entrez gene	773	Entrez gene	inhibition
PA165854571	PharmGKB	773	Entrez gene	activation
PA165854705	PharmGKB	773	Entrez gene	activation
PA448871	PharmGKB	773	Entrez gene	inhibition
pid_m_101519	PID(NCI, BioCarta, Reactome)	773	Entrez gene	activation
10681	Entrez gene	774	Entrez gene	inhibition
2770	Entrez gene	774	Entrez gene	inhibition
2771	Entrez gene	774	Entrez gene	inhibition
2773	Entrez gene	774	Entrez gene	inhibition
2775	Entrez gene	774	Entrez gene	inhibition
2782	Entrez gene	774	Entrez gene	inhibition
2783	Entrez gene	774	Entrez gene	inhibition
2784	Entrez gene	774	Entrez gene	inhibition
2785	Entrez gene	774	Entrez gene	inhibition
2786	Entrez gene	774	Entrez gene	inhibition
2787	Entrez gene	774	Entrez gene	inhibition
2788	Entrez gene	774	Entrez gene	inhibition
2790	Entrez gene	774	Entrez gene	inhibition
2791	Entrez gene	774	Entrez gene	inhibition
2792	Entrez gene	774	Entrez gene	inhibition
2793	Entrez gene	774	Entrez gene	inhibition
51764	Entrez gene	774	Entrez gene	inhibition
54331	Entrez gene	774	Entrez gene	inhibition
55970	Entrez gene	774	Entrez gene	inhibition
59345	Entrez gene	774	Entrez gene	inhibition
94235	Entrez gene	774	Entrez gene	inhibition
PA165854571	PharmGKB	774	Entrez gene	activation
PA165854705	PharmGKB	774	Entrez gene	activation
PA448871	PharmGKB	774	Entrez gene	inhibition
10681	Entrez gene	775	Entrez gene	inhibition
2770	Entrez gene	775	Entrez gene	inhibition
2771	Entrez gene	775	Entrez gene	inhibition
2773	Entrez gene	775	Entrez gene	inhibition
2775	Entrez gene	775	Entrez gene	inhibition
2782	Entrez gene	775	Entrez gene	inhibition
2783	Entrez gene	775	Entrez gene	inhibition
2784	Entrez gene	775	Entrez gene	inhibition
2785	Entrez gene	775	Entrez gene	inhibition
2786	Entrez gene	775	Entrez gene	inhibition
2787	Entrez gene	775	Entrez gene	inhibition
2788	Entrez gene	775	Entrez gene	inhibition
2790	Entrez gene	775	Entrez gene	inhibition
2791	Entrez gene	775	Entrez gene	inhibition
2792	Entrez gene	775	Entrez gene	inhibition
2793	Entrez gene	775	Entrez gene	inhibition
3356	Entrez gene	775	Entrez gene	activation
3357	Entrez gene	775	Entrez gene	activation
3358	Entrez gene	775	Entrez gene	activation
51764	Entrez gene	775	Entrez gene	inhibition
54331	Entrez gene	775	Entrez gene	inhibition
5499	Entrez gene	775	Entrez gene	inhibition
5500	Entrez gene	775	Entrez gene	inhibition
5501	Entrez gene	775	Entrez gene	inhibition
5530	Entrez gene	775	Entrez gene	inhibition
5532	Entrez gene	775	Entrez gene	inhibition
5533	Entrez gene	775	Entrez gene	inhibition
5566	Entrez gene	775	Entrez gene	activation
5567	Entrez gene	775	Entrez gene	activation
5568	Entrez gene	775	Entrez gene	activation
55970	Entrez gene	775	Entrez gene	inhibition
5613	Entrez gene	775	Entrez gene	activation
59345	Entrez gene	775	Entrez gene	inhibition
94235	Entrez gene	775	Entrez gene	inhibition
PA165854705	PharmGKB	775	Entrez gene	activation
PA165858596	PharmGKB	775	Entrez gene	activation
PA448871	PharmGKB	775	Entrez gene	inhibition
10681	Entrez gene	776	Entrez gene	inhibition
2770	Entrez gene	776	Entrez gene	inhibition
2771	Entrez gene	776	Entrez gene	inhibition
2773	Entrez gene	776	Entrez gene	inhibition
2775	Entrez gene	776	Entrez gene	inhibition
2782	Entrez gene	776	Entrez gene	inhibition
2783	Entrez gene	776	Entrez gene	inhibition
2784	Entrez gene	776	Entrez gene	inhibition
2785	Entrez gene	776	Entrez gene	inhibition
2786	Entrez gene	776	Entrez gene	inhibition
2787	Entrez gene	776	Entrez gene	inhibition
2788	Entrez gene	776	Entrez gene	inhibition
2790	Entrez gene	776	Entrez gene	inhibition
2791	Entrez gene	776	Entrez gene	inhibition
2792	Entrez gene	776	Entrez gene	inhibition
2793	Entrez gene	776	Entrez gene	inhibition
3356	Entrez gene	776	Entrez gene	activation
3357	Entrez gene	776	Entrez gene	activation
3358	Entrez gene	776	Entrez gene	activation
51764	Entrez gene	776	Entrez gene	inhibition
54331	Entrez gene	776	Entrez gene	inhibition
5499	Entrez gene	776	Entrez gene	inhibition
5500	Entrez gene	776	Entrez gene	inhibition
5501	Entrez gene	776	Entrez gene	inhibition
5530	Entrez gene	776	Entrez gene	inhibition
5532	Entrez gene	776	Entrez gene	inhibition
5533	Entrez gene	776	Entrez gene	inhibition
5566	Entrez gene	776	Entrez gene	activation
5567	Entrez gene	776	Entrez gene	activation
5568	Entrez gene	776	Entrez gene	activation
55970	Entrez gene	776	Entrez gene	inhibition
5613	Entrez gene	776	Entrez gene	activation
59345	Entrez gene	776	Entrez gene	inhibition
94235	Entrez gene	776	Entrez gene	inhibition
PA165854705	PharmGKB	776	Entrez gene	activation
PA448871	PharmGKB	776	Entrez gene	inhibition
PA165854571	PharmGKB	777	Entrez gene	activation
PA448871	PharmGKB	777	Entrez gene	inhibition
10681	Entrez gene	778	Entrez gene	inhibition
2770	Entrez gene	778	Entrez gene	inhibition
2771	Entrez gene	778	Entrez gene	inhibition
2773	Entrez gene	778	Entrez gene	inhibition
2775	Entrez gene	778	Entrez gene	inhibition
2782	Entrez gene	778	Entrez gene	inhibition
2783	Entrez gene	778	Entrez gene	inhibition
2784	Entrez gene	778	Entrez gene	inhibition
2785	Entrez gene	778	Entrez gene	inhibition
2786	Entrez gene	778	Entrez gene	inhibition
2787	Entrez gene	778	Entrez gene	inhibition
2788	Entrez gene	778	Entrez gene	inhibition
2790	Entrez gene	778	Entrez gene	inhibition
2791	Entrez gene	778	Entrez gene	inhibition
2792	Entrez gene	778	Entrez gene	inhibition
2793	Entrez gene	778	Entrez gene	inhibition
3356	Entrez gene	778	Entrez gene	activation
3357	Entrez gene	778	Entrez gene	activation
3358	Entrez gene	778	Entrez gene	activation
51764	Entrez gene	778	Entrez gene	inhibition
54331	Entrez gene	778	Entrez gene	inhibition
5566	Entrez gene	778	Entrez gene	activation
5567	Entrez gene	778	Entrez gene	activation
5568	Entrez gene	778	Entrez gene	activation
55970	Entrez gene	778	Entrez gene	inhibition
5613	Entrez gene	778	Entrez gene	activation
59345	Entrez gene	778	Entrez gene	inhibition
94235	Entrez gene	778	Entrez gene	inhibition
PA448871	PharmGKB	778	Entrez gene	inhibition
10681	Entrez gene	779	Entrez gene	inhibition
2770	Entrez gene	779	Entrez gene	inhibition
2771	Entrez gene	779	Entrez gene	inhibition
2773	Entrez gene	779	Entrez gene	inhibition
2775	Entrez gene	779	Entrez gene	inhibition
2782	Entrez gene	779	Entrez gene	inhibition
2783	Entrez gene	779	Entrez gene	inhibition
2784	Entrez gene	779	Entrez gene	inhibition
2785	Entrez gene	779	Entrez gene	inhibition
2786	Entrez gene	779	Entrez gene	inhibition
2787	Entrez gene	779	Entrez gene	inhibition
2788	Entrez gene	779	Entrez gene	inhibition
2790	Entrez gene	779	Entrez gene	inhibition
2791	Entrez gene	779	Entrez gene	inhibition
2792	Entrez gene	779	Entrez gene	inhibition
2793	Entrez gene	779	Entrez gene	inhibition
3356	Entrez gene	779	Entrez gene	activation
3357	Entrez gene	779	Entrez gene	activation
3358	Entrez gene	779	Entrez gene	activation
51764	Entrez gene	779	Entrez gene	inhibition
54331	Entrez gene	779	Entrez gene	inhibition
5566	Entrez gene	779	Entrez gene	activation
5567	Entrez gene	779	Entrez gene	activation
5568	Entrez gene	779	Entrez gene	activation
55970	Entrez gene	779	Entrez gene	inhibition
5613	Entrez gene	779	Entrez gene	activation
59345	Entrez gene	779	Entrez gene	inhibition
94235	Entrez gene	779	Entrez gene	inhibition
PA448871	PharmGKB	779	Entrez gene	inhibition
5566	Entrez gene	781	Entrez gene	activation
5567	Entrez gene	781	Entrez gene	activation
5568	Entrez gene	781	Entrez gene	activation
5613	Entrez gene	781	Entrez gene	activation
PA448871	PharmGKB	781	Entrez gene	inhibition
5566	Entrez gene	782	Entrez gene	activation
5567	Entrez gene	782	Entrez gene	activation
5568	Entrez gene	782	Entrez gene	activation
5613	Entrez gene	782	Entrez gene	activation
PA448871	PharmGKB	782	Entrez gene	inhibition
5566	Entrez gene	783	Entrez gene	activation
5567	Entrez gene	783	Entrez gene	activation
5568	Entrez gene	783	Entrez gene	activation
5613	Entrez gene	783	Entrez gene	activation
PA448871	PharmGKB	783	Entrez gene	inhibition
5566	Entrez gene	784	Entrez gene	activation
5567	Entrez gene	784	Entrez gene	activation
5568	Entrez gene	784	Entrez gene	activation
5613	Entrez gene	784	Entrez gene	activation
PA448871	PharmGKB	784	Entrez gene	inhibition
5566	Entrez gene	785	Entrez gene	activation
5567	Entrez gene	785	Entrez gene	activation
5568	Entrez gene	785	Entrez gene	activation
5613	Entrez gene	785	Entrez gene	activation
PA448871	PharmGKB	785	Entrez gene	inhibition
5566	Entrez gene	786	Entrez gene	activation
5567	Entrez gene	786	Entrez gene	activation
5568	Entrez gene	786	Entrez gene	activation
5613	Entrez gene	786	Entrez gene	activation
cpd:C06865	Kegg	799	Entrez gene	activation
cpd:C16125	Kegg	799	Entrez gene	activation
cpd:C16126	Kegg	799	Entrez gene	activation
cpd:C16127	Kegg	799	Entrez gene	activation
cpd:C16130	Kegg	799	Entrez gene	activation
5594	Entrez gene	800	Entrez gene	activation
5595	Entrez gene	800	Entrez gene	activation
3706	Entrez gene	801	Entrez gene	activation
3707	Entrez gene	801	Entrez gene	activation
5335	Entrez gene	801	Entrez gene	activation
5336	Entrez gene	801	Entrez gene	activation
5499	Entrez gene	801	Entrez gene	inhibition
5500	Entrez gene	801	Entrez gene	inhibition
5501	Entrez gene	801	Entrez gene	inhibition
5506	Entrez gene	801	Entrez gene	inhibition
5507	Entrez gene	801	Entrez gene	inhibition
5509	Entrez gene	801	Entrez gene	inhibition
79660	Entrez gene	801	Entrez gene	inhibition
80271	Entrez gene	801	Entrez gene	activation
cpd:C00076	Kegg	801	Entrez gene	activation
3706	Entrez gene	805	Entrez gene	activation
3707	Entrez gene	805	Entrez gene	activation
5335	Entrez gene	805	Entrez gene	activation
5336	Entrez gene	805	Entrez gene	activation
5499	Entrez gene	805	Entrez gene	inhibition
5500	Entrez gene	805	Entrez gene	inhibition
5501	Entrez gene	805	Entrez gene	inhibition
5506	Entrez gene	805	Entrez gene	inhibition
5507	Entrez gene	805	Entrez gene	inhibition
5509	Entrez gene	805	Entrez gene	inhibition
79660	Entrez gene	805	Entrez gene	inhibition
80271	Entrez gene	805	Entrez gene	activation
cpd:C00076	Kegg	805	Entrez gene	activation
3706	Entrez gene	808	Entrez gene	activation
3707	Entrez gene	808	Entrez gene	activation
5335	Entrez gene	808	Entrez gene	activation
5336	Entrez gene	808	Entrez gene	activation
5499	Entrez gene	808	Entrez gene	inhibition
5500	Entrez gene	808	Entrez gene	inhibition
5501	Entrez gene	808	Entrez gene	inhibition
5506	Entrez gene	808	Entrez gene	inhibition
5507	Entrez gene	808	Entrez gene	inhibition
5509	Entrez gene	808	Entrez gene	inhibition
79660	Entrez gene	808	Entrez gene	inhibition
80271	Entrez gene	808	Entrez gene	activation
cpd:C00076	Kegg	808	Entrez gene	activation
3706	Entrez gene	810	Entrez gene	activation
3707	Entrez gene	810	Entrez gene	activation
5335	Entrez gene	810	Entrez gene	activation
5336	Entrez gene	810	Entrez gene	activation
5499	Entrez gene	810	Entrez gene	inhibition
5500	Entrez gene	810	Entrez gene	inhibition
5501	Entrez gene	810	Entrez gene	inhibition
5506	Entrez gene	810	Entrez gene	inhibition
5507	Entrez gene	810	Entrez gene	inhibition
5509	Entrez gene	810	Entrez gene	inhibition
79660	Entrez gene	810	Entrez gene	inhibition
80271	Entrez gene	810	Entrez gene	activation
cpd:C00076	Kegg	810	Entrez gene	activation
10645	Entrez gene	814	Entrez gene	activation
163688	Entrez gene	814	Entrez gene	activation
51806	Entrez gene	814	Entrez gene	activation
5336	Entrez gene	814	Entrez gene	activation
801	Entrez gene	814	Entrez gene	activation
805	Entrez gene	814	Entrez gene	activation
808	Entrez gene	814	Entrez gene	activation
810	Entrez gene	814	Entrez gene	activation
84254	Entrez gene	814	Entrez gene	activation
cpd:C00076	Kegg	814	Entrez gene	activation
cpd:C01330	Kegg	814	Entrez gene	activation
163688	Entrez gene	815	Entrez gene	activation
4659	Entrez gene	815	Entrez gene	inhibition
51806	Entrez gene	815	Entrez gene	activation
5499	Entrez gene	815	Entrez gene	inhibition
5500	Entrez gene	815	Entrez gene	inhibition
5501	Entrez gene	815	Entrez gene	inhibition
801	Entrez gene	815	Entrez gene	activation
805	Entrez gene	815	Entrez gene	activation
808	Entrez gene	815	Entrez gene	activation
810	Entrez gene	815	Entrez gene	activation
cpd:C00076	Kegg	815	Entrez gene	activation
cpd:C01330	Kegg	815	Entrez gene	activation
dr:D07445	Kegg	815	Entrez gene	activation
163688	Entrez gene	816	Entrez gene	activation
4659	Entrez gene	816	Entrez gene	inhibition
51806	Entrez gene	816	Entrez gene	activation
5499	Entrez gene	816	Entrez gene	inhibition
5500	Entrez gene	816	Entrez gene	inhibition
5501	Entrez gene	816	Entrez gene	inhibition
801	Entrez gene	816	Entrez gene	activation
805	Entrez gene	816	Entrez gene	activation
808	Entrez gene	816	Entrez gene	activation
810	Entrez gene	816	Entrez gene	activation
cpd:C00076	Kegg	816	Entrez gene	activation
cpd:C01330	Kegg	816	Entrez gene	activation
dr:D07445	Kegg	816	Entrez gene	activation
163688	Entrez gene	817	Entrez gene	activation
4659	Entrez gene	817	Entrez gene	inhibition
51806	Entrez gene	817	Entrez gene	activation
5499	Entrez gene	817	Entrez gene	inhibition
5500	Entrez gene	817	Entrez gene	inhibition
5501	Entrez gene	817	Entrez gene	inhibition
801	Entrez gene	817	Entrez gene	activation
805	Entrez gene	817	Entrez gene	activation
808	Entrez gene	817	Entrez gene	activation
810	Entrez gene	817	Entrez gene	activation
cpd:C00076	Kegg	817	Entrez gene	activation
cpd:C01330	Kegg	817	Entrez gene	activation
dr:D07445	Kegg	817	Entrez gene	activation
163688	Entrez gene	818	Entrez gene	activation
4659	Entrez gene	818	Entrez gene	inhibition
51806	Entrez gene	818	Entrez gene	activation
5499	Entrez gene	818	Entrez gene	inhibition
5500	Entrez gene	818	Entrez gene	inhibition
5501	Entrez gene	818	Entrez gene	inhibition
801	Entrez gene	818	Entrez gene	activation
805	Entrez gene	818	Entrez gene	activation
808	Entrez gene	818	Entrez gene	activation
810	Entrez gene	818	Entrez gene	activation
cpd:C00076	Kegg	818	Entrez gene	activation
cpd:C01330	Kegg	818	Entrez gene	activation
dr:D07445	Kegg	818	Entrez gene	activation
cpd:C00076	Kegg	823	Entrez gene	activation
pid_m_101401	PID(NCI, BioCarta, Reactome)	823	Entrez gene	activation
cpd:C00076	Kegg	824	Entrez gene	activation
29108	Entrez gene	834	Entrez gene	activation
837	Entrez gene	834	Entrez gene	activation
kegg_266	Kegg_complex id	834	Entrez gene	activation
pid_m_102248	PID(NCI, BioCarta, Reactome)	834	Entrez gene	activation
pid_m_100815	PID(NCI, BioCarta, Reactome)	835	Entrez gene	activation
112401	Entrez gene	836	Entrez gene	inhibition
3002	Entrez gene	836	Entrez gene	activation
331	Entrez gene	836	Entrez gene	inhibition
3554	Entrez gene	836	Entrez gene	activation
54205	Entrez gene	836	Entrez gene	activation
5578	Entrez gene	836	Entrez gene	inhibition
7132	Entrez gene	836	Entrez gene	activation
7850	Entrez gene	836	Entrez gene	activation
79444	Entrez gene	836	Entrez gene	inhibition
834	Entrez gene	836	Entrez gene	activation
841	Entrez gene	836	Entrez gene	activation
842	Entrez gene	836	Entrez gene	activation
843	Entrez gene	836	Entrez gene	activation
PA448871	PharmGKB	836	Entrez gene	activation
kegg_293	Kegg_complex id	836	Entrez gene	activation
pid_m_100632	PID(NCI, BioCarta, Reactome)	836	Entrez gene	activation
pid_m_100734	PID(NCI, BioCarta, Reactome)	836	Entrez gene	activation
pid_m_101850	PID(NCI, BioCarta, Reactome)	836	Entrez gene	activation
pid_m_102103	PID(NCI, BioCarta, Reactome)	836	Entrez gene	activation
pid_m_102106	PID(NCI, BioCarta, Reactome)	836	Entrez gene	activation
pid_m_102249	PID(NCI, BioCarta, Reactome)	836	Entrez gene	activation
29108	Entrez gene	838	Entrez gene	activation
112401	Entrez gene	839	Entrez gene	inhibition
331	Entrez gene	839	Entrez gene	inhibition
79444	Entrez gene	839	Entrez gene	inhibition
836	Entrez gene	839	Entrez gene	activation
pid_m_100632	PID(NCI, BioCarta, Reactome)	839	Entrez gene	activation
pid_m_101850	PID(NCI, BioCarta, Reactome)	839	Entrez gene	activation
112401	Entrez gene	840	Entrez gene	inhibition
3002	Entrez gene	840	Entrez gene	activation
331	Entrez gene	840	Entrez gene	inhibition
79444	Entrez gene	840	Entrez gene	inhibition
836	Entrez gene	840	Entrez gene	activation
841	Entrez gene	840	Entrez gene	activation
842	Entrez gene	840	Entrez gene	activation
pid_m_100632	PID(NCI, BioCarta, Reactome)	840	Entrez gene	activation
pid_m_100734	PID(NCI, BioCarta, Reactome)	840	Entrez gene	activation
pid_m_101850	PID(NCI, BioCarta, Reactome)	840	Entrez gene	activation
pid_m_101971	PID(NCI, BioCarta, Reactome)	840	Entrez gene	activation
pid_m_102249	PID(NCI, BioCarta, Reactome)	840	Entrez gene	activation
5783	Entrez gene	841	Entrez gene	inhibition
8772	Entrez gene	841	Entrez gene	activation
8837	Entrez gene	841	Entrez gene	inhibition
kegg_280	Kegg_complex id	841	Entrez gene	activation
pid_m_100815	PID(NCI, BioCarta, Reactome)	841	Entrez gene	activation
pid_m_100862	PID(NCI, BioCarta, Reactome)	841	Entrez gene	activation
pid_m_101972	PID(NCI, BioCarta, Reactome)	841	Entrez gene	inhibition
pid_m_102204	PID(NCI, BioCarta, Reactome)	841	Entrez gene	activation
pid_m_102248	PID(NCI, BioCarta, Reactome)	841	Entrez gene	activation
10000	Entrez gene	842	Entrez gene	inhibition
112401	Entrez gene	842	Entrez gene	inhibition
1915	Entrez gene	842	Entrez gene	activation
208	Entrez gene	842	Entrez gene	inhibition
23533	Entrez gene	842	Entrez gene	inhibition
317	Entrez gene	842	Entrez gene	activation
329	Entrez gene	842	Entrez gene	inhibition
330	Entrez gene	842	Entrez gene	inhibition
331	Entrez gene	842	Entrez gene	inhibition
5290	Entrez gene	842	Entrez gene	inhibition
5291	Entrez gene	842	Entrez gene	inhibition
5293	Entrez gene	842	Entrez gene	inhibition
5294	Entrez gene	842	Entrez gene	inhibition
5295	Entrez gene	842	Entrez gene	inhibition
5296	Entrez gene	842	Entrez gene	inhibition
54205	Entrez gene	842	Entrez gene	activation
79444	Entrez gene	842	Entrez gene	inhibition
8503	Entrez gene	842	Entrez gene	inhibition
PA448871	PharmGKB	842	Entrez gene	activation
3002	Entrez gene	843	Entrez gene	activation
841	Entrez gene	843	Entrez gene	activation
8772	Entrez gene	843	Entrez gene	activation
PA165854743	PharmGKB	846	Entrez gene	activation
2534	Entrez gene	857	Entrez gene	activation
10251	Entrez gene	867	Entrez gene	inhibition
10252	Entrez gene	867	Entrez gene	inhibition
10253	Entrez gene	867	Entrez gene	inhibition
10603	Entrez gene	867	Entrez gene	inhibition
3643	Entrez gene	867	Entrez gene	activation
5777	Entrez gene	867	Entrez gene	inhibition
81848	Entrez gene	867	Entrez gene	inhibition
8651	Entrez gene	867	Entrez gene	inhibition
9021	Entrez gene	867	Entrez gene	inhibition
kegg_10	Kegg_complex id	867	Entrez gene	activation
pid_m_100968	PID(NCI, BioCarta, Reactome)	867	Entrez gene	activation
pid_m_101771	PID(NCI, BioCarta, Reactome)	867	Entrez gene	activation
10603	Entrez gene	868	Entrez gene	inhibition
3643	Entrez gene	868	Entrez gene	activation
kegg_10	Kegg_complex id	868	Entrez gene	activation
cpd:C16114	Kegg	886	Entrez gene	activation
2520	Entrez gene	887	Entrez gene	activation
PA165854751	PharmGKB	887	Entrez gene	activation
cpd:C16114	Kegg	887	Entrez gene	activation
10912	Entrez gene	891	Entrez gene	inhibition
1647	Entrez gene	891	Entrez gene	inhibition
2810	Entrez gene	891	Entrez gene	inhibition
4616	Entrez gene	891	Entrez gene	inhibition
kegg_107	Kegg_complex id	891	Entrez gene	inhibition
[truncated: 21,162 more rows]

## Sheet: KEGG_COMPLEX
Complex ID	Complex component
[truncated: 1,273 more rows]
